# Supplementary material for: AMADAR: a python-based package for large scale prediction of Diels–Alder transition state geometries and IRC path analysis
Source: J Cheminform. 2022 Jun 15;14:39. doi: 10.1186/s13321-022-00618-3 (PMC9202188; doi:10.1186/s13321-022-00618-3)
Supplement: Supplementary file 1 — Additional file 1. AMADAR package. [file 13321_2022_618_MOESM1_ESM.zip]

Archive with 56 entries (50 files):
- AMADAR-main/
- AMADAR-main/Gaussian.py
- AMADAR-main/Geom_3D.py
- AMADAR-main/Guess.py
- AMADAR-main/IRC.py
- AMADAR-main/LICENSE
- AMADAR-main/Min.py
- AMADAR-main/README.md
- AMADAR-main/RFA.py
- AMADAR-main/RFD.py
- AMADAR-main/Retro_DA.py
- AMADAR-main/SMILES.txt
- AMADAR-main/TS.py
- AMADAR-main/WBOA.py
- AMADAR-main/Welcome.py
- AMADAR-main/__init.ipynb
- AMADAR-main/analysis.ini
- AMADAR-main/da.ini
- AMADAR-main/example1/
- AMADAR-main/example1/SMILES.txt
- AMADAR-main/example1/da.ini
- AMADAR-main/example2/
- AMADAR-main/example2/IRC308.PNG
- AMADAR-main/example2/IRC585.PNG
- AMADAR-main/example2/SMILES.txt
- AMADAR-main/example2/da.ini
- AMADAR-main/example2/readme.txt
- AMADAR-main/example3/
- AMADAR-main/example3/analysis.ini
- AMADAR-main/example3/da.ini
- AMADAR-main/example3/readme.txt
- AMADAR-main/example3/rfaRx308p1.png
- AMADAR-main/example3/rfaRx585p1.png
- AMADAR-main/example4/
- AMADAR-main/example4/analysis.ini
- AMADAR-main/example4/da.ini
- AMADAR-main/example4/readme.txt
- AMADAR-main/example4/rfcfdRx585p1.PNG
- AMADAR-main/example4/rffdRx585p1.PNG
- AMADAR-main/graphics/
- AMADAR-main/graphics/IRC308.PNG
- AMADAR-main/graphics/IRC585.PNG
- AMADAR-main/graphics/TS.png
- AMADAR-main/graphics/guess.png
- AMADAR-main/graphics/guess_and_TS.PNG
- AMADAR-main/graphics/pguessTS.png
- AMADAR-main/graphics/readme.txt
- AMADAR-main/graphics/rfaRx308p1.png
- AMADAR-main/graphics/rfaRx585p1.png
- AMADAR-main/graphics/rfcfdRx585p1.PNG
- AMADAR-main/graphics/rffdRx585p1.PNG
- AMADAR-main/manager1.py
- AMADAR-main/manager2.py
- AMADAR-main/manager3.py
- AMADAR-main/myIRCAnalyzer.ipynb
- AMADAR-main/pathconstr.py
