# Supplementary material for: AMADAR: a python-based package for large scale prediction of Diels–Alder transition state geometries and IRC path analysis
Source: J Cheminform. 2022 Jun 15;14:39. doi: 10.1186/s13321-022-00618-3 (PMC9202188; doi:10.1186/s13321-022-00618-3)
Supplement: Supplementary file 1 — Additional file 1. AMADAR package. [file 13321_2022_618_MOESM1_ESM.zip › AMADAR-main/Gaussian.py]

import os
from configparser import ConfigParser

cwd=os.getcwd()

def RunGaussian(filename):
   
    
    config=ConfigParser()
    config.read(os.path.join(cwd,"da.ini"))
   
    os.environ['GAUSS_SCR']=config['gaussian_environment']['GAUSS_SCR']
    os.environ['GAUSS_SCRDIR']=config['gaussian_environment']['GAUSS_SCRDIR']
    os.environ['G09BASIS']=config['gaussian_environment']['G09BASIS']
    os.environ['GAUSS_ARCHDIR']=config['gaussian_environment']['GAUSS_ARCHDIR']
    os.environ['GAUSS_BSDDIR']=config['gaussian_environment']['GAUSS_BSDDIR']      
    os.environ['GAUSS_EXEDIR']=config['gaussian_environment']['GAUSS_EXEDIR']      
    os.environ['GAUSS_LEXEDIR']=config['gaussian_environment']['GAUSS_LEXEDIR']      
    os.environ['LD_LIBRARY_PATH']=config['gaussian_environment']['LD_LIBRARY_PATH']      
    os.environ["PATH"] += config['gaussian_environment']['PATH']      
   
    logname=filename[:-3]+'log'
   
    os.system('g09 < '+filename+' > '+logname)
   
    

       
