# Supplementary material for: AMADAR: a python-based package for large scale prediction of Diels–Alder transition state geometries and IRC path analysis
Source: J Cheminform. 2022 Jun 15;14:39. doi: 10.1186/s13321-022-00618-3 (PMC9202188; doi:10.1186/s13321-022-00618-3)
Supplement: Supplementary file 1 — Additional file 1. AMADAR package. [file 13321_2022_618_MOESM1_ESM.zip › AMADAR-main/analysis.ini]

[RFA]
Unq_RFA = 1
Multiple_RF = 0
Multiple_RE = 0
Multiple_RFC = 0

[RFD]
JOB_ID = 585
ATOMS = 0
FRAG = 18,19;20,21
FRAG_NAMES = C18&C19,C20&21

[IRC_PATHS]
IRC_ID= 1
LEVEL = b3lyp/6-31G(d)
WBOA_ID= 1


[NPA]


[REF]


[ASM]
