# Supplementary material for: AMADAR: a python-based package for large scale prediction of Diels–Alder transition state geometries and IRC path analysis
Source: J Cheminform. 2022 Jun 15;14:39. doi: 10.1186/s13321-022-00618-3 (PMC9202188; doi:10.1186/s13321-022-00618-3)
Supplement: Supplementary file 1 — Additional file 1. AMADAR package. [file 13321_2022_618_MOESM1_ESM.zip › AMADAR-main/example1/da.ini]

[gaussian_environment]
GAUSS_SCR = /scr
GAUSS_SCRDIR = /scr
G09BASIS = /opt/chemistry/gaussian/g09.E/g09/basis
GAUSS_ARCHDIR = /opt/chemistry/gaussian/g09.E/arch
GAUSS_BSDDIR = /opt/chemistry/gaussian/g09.E/bsd
GAUSS_EXEDIR = /opt/chemistry/gaussian/g09.E/bsd:/opt/chemistry/gaussian/g09.E/local:/opt/chemistry/gaussian/g09.E/extras:/opt/chemistry/gaussian/g09.E
GAUSS_LEXEDIR = /opt/chemistry/gaussian/g09.E/linda-exe
LD_LIBRARY_PATH = /opt/chemistry/gaussian/g09.E/bsd:/opt/chemistry/gaussian/g09.E/local:/opt/chemistry/gaussian/g09.E/extras:/opt/chemistry/gaussian/g09.E
PATH = /opt/chemistry/gaussian/g09.E/extras:/opt/chemistry/gaussian/g09.E/local:/opt/chemistry/gaussian/g09.E/:/opt/chemistry/gaussian/g09.E/bsd

[gamess_environment]
PATH = /opt/chemistry/gamess
version = 00
np = 1

[prog]
engine = gamess

[job_details]
NPROCSHARED = 4
D_SPLITTING = 0.24
CALC_LEVELS_RC = pm6;b3lyp/6-31G(d)
CALC_LEVELS_TS = pm6;pm6;b3lyp/6-31G(d)
CALC_LEVEL_IRC = b3lyp/6-31G(d)
NBR_IRC_POINT_PP = 60
IRC_STEP_SIZE = 8
NBR_PATHS=1
TS_ID_numbers = 1,2,3,4         

[flags]
SCRATCH = 0
RC_FLAG = 0
TS_FLAG = 1
IRC_FLAG = 0
IRC_GEOMS_CONSTR = 0
RFA_FLAG = 0
RFD_FLAG = 0
OVERWRITE_FLAG = 0
