# Supplementary material for: AMADAR: a python-based package for large scale prediction of Diels–Alder transition state geometries and IRC path analysis
Source: J Cheminform. 2022 Jun 15;14:39. doi: 10.1186/s13321-022-00618-3 (PMC9202188; doi:10.1186/s13321-022-00618-3)
Supplement: Supplementary file 1 — Additional file 1. AMADAR package. [file 13321_2022_618_MOESM1_ESM.zip › AMADAR-main/example2/SMILES.txt]

C[C@@H](OC(=O)C1(O)CCC1)C(=O)NCCC1=CCCCC1
Cc1cc(=NC(=O)N[C@]2(C)CC=CCC2)[nH]n1CCC#N
