# Supplementary material for: AMADAR: a python-based package for large scale prediction of Diels–Alder transition state geometries and IRC path analysis
Source: J Cheminform. 2022 Jun 15;14:39. doi: 10.1186/s13321-022-00618-3 (PMC9202188; doi:10.1186/s13321-022-00618-3)
Supplement: Supplementary file 1 — Additional file 1. AMADAR package. [file 13321_2022_618_MOESM1_ESM.zip › AMADAR-main/example3/analysis.ini]

[RFA]
Unq_RFA = 308,585
Multiple_RF = 0
Multiple_RE = 0
Multiple_RFC = 0

[RFD]
JOB_ID = 1
ATOMS = 5,6,3,4
FRAG = 5,6;3,4
FRAG_NAMES = C5&C6,C3&C4

[IRC_PATHS]
IRC_ID=1
LEVEL = b3lyp/6-31G(d)


[NPA]


[REF]


[ASM]
