# Supplementary material for: AMADAR: a python-based package for large scale prediction of Diels–Alder transition state geometries and IRC path analysis
Source: J Cheminform. 2022 Jun 15;14:39. doi: 10.1186/s13321-022-00618-3 (PMC9202188; doi:10.1186/s13321-022-00618-3)
Supplement: Supplementary file 2 — Additional file 2. Predicted TS geometries of 1912 DA reactions with imaginary frequency. [file 13321_2022_618_MOESM2_ESM.zip › TS_geometries.txt]

LIST OF TRANSITION STATES AND THEIR IMAGINARY FREQUENCIES
LEVEL OF THEORY: B3LYP/6-31G(d)
.........................................................
TS 1			Imaginary frequency = 529.0795i
Geometry
C		5.049007		-1.056358		-2.360037
C		4.784968		-1.262741		-0.896359
C		5.305361		-2.312043		-0.086634
C		4.816309		-2.149823		1.192663
N		3.983476		-1.064121		1.189302
C		3.963494		-0.493314		-0.077347
C		3.224564		0.747188		-0.391685
O		3.658519		1.568019		-1.200271
N		2.052434		1.00303		0.308304
C		1.410805		2.310955		0.060975
C		-0.009215		2.25081		0.635682
C		0.035989		1.828046		2.11596
C		0.612213		0.383687		2.189776
C		1.09942		-0.017511		0.784435
C		-0.108948		-0.074092		-0.173641
N		-0.764762		1.238612		-0.121676
C		-2.018811		1.525267		-0.591837
O		-2.556096		2.614911		-0.407517
C		-2.767473		0.41682		-1.341944
C		-3.708907		-0.313182		-0.405671
C		-3.543753		-1.651409		-0.076351
C		-4.473405		-2.359245		0.703006
C		-5.627258		-1.7632		1.190279
C		-6.653994		-1.096332		-0.640742
C		-5.767336		-0.374066		-1.427342
H		4.627006		-1.871213		-2.963046
H		6.127185		-1.035602		-2.560608
H		4.626347		-0.11032		-2.702151
H		5.971412		-3.099594		-0.414434
H		4.998101		-2.711837		2.097877
H		3.611217		-0.616424		2.013473
H		1.392444		2.527113		-1.012216
H		1.99352		3.103819		0.545069
H		-0.521955		3.202598		0.500419
H		0.661033		2.532325		2.67707
H		-0.970879		1.875667		2.541382
H		-0.148111		-0.33029		2.526937
H		1.443901		0.327938		2.901704
H		1.588235		-0.991023		0.78731
H		-0.795896		-0.863323		0.15295
H		0.236147		-0.314916		-1.188545
H		-2.096271		-0.290165		-1.840818
H		-3.334798		0.939829		-2.119446
H		-4.234577		0.338311		0.284621
H		-2.788971		-2.226004		-0.614245
H		-4.395928		-3.445159		0.724554
H		-6.372954		-2.370198		1.698265
H		-5.617744		-0.722734		1.496441
H		-6.926222		-2.106663		-0.926869
H		-7.405129		-0.568999		-0.058985
H		-5.32649		-0.827519		-2.308593
H		-5.796237		0.711546		-1.426419
................................................................................
TS 2			Imaginary frequency = 471.1353i
Geometry
C		-2.467731		3.120371		-2.311425
C		-3.23518		2.926809		-0.994163
C		-4.429456		1.980255		-1.188182
C		-2.313323		2.546116		0.189158
C		-1.519377		1.222636		0.087595
C		-0.36548		1.20351		1.130119
O		-0.514093		0.625429		2.199718
N		0.789478		1.881031		0.831282
C		1.901013		1.794236		1.794089
C		3.243633		1.807919		1.047924
N		3.14383		0.965174		-0.142001
C		4.121982		0.048431		-0.516162
C		4.421773		-0.21531		-1.870701
C		5.371349		-1.167296		-2.238158
C		6.077159		-1.893233		-1.280762
C		5.784225		-1.649712		0.054931
F		6.413555		-2.337993		1.02604
C		4.821195		-0.724199		0.434675
F		4.55843		-0.603535		1.759154
C		2.212424		1.466443		-1.147908
C		1.174566		2.389831		-0.478373
N		-2.30272		0.005658		0.286547
C		-1.784118		-1.209156		-0.207389
O		-0.839078		-1.286422		-0.972523
C		-2.602779		-2.305918		0.377637
C		-3.780915		-2.826558		-1.536367
C		-4.830801		-3.537963		-0.988428
C		-5.705594		-2.978045		-0.035657
C		-5.573535		-1.677434		0.414145
C		-3.473453		-1.733787		1.298577
C		-3.236043		-0.253082		1.312804
O		-3.778441		0.570739		2.021883
H		-3.131254		3.504291		-3.095066
H		-1.644518		3.837101		-2.196712
H		-2.047714		2.1765		-2.682313
H		-3.648293		3.908056		-0.716657
H		-4.106526		1.00712		-1.576159
H		-4.958793		1.811489		-0.244607
H		-5.14026		2.401227		-1.909294
H		-2.888855		2.528005		1.117041
H		-1.569201		3.346297		0.297757
H		-1.102283		1.108957		-0.914702
H		1.854068		2.623887		2.513335
H		1.784697		0.860951		2.347699
H		3.53078		2.83425		0.765963
H		4.020833		1.433875		1.708074
H		3.908519		0.340043		-2.645965
H		5.57071		-1.335066		-3.292456
H		6.82829		-2.630986		-1.539231
H		1.705816		0.612628		-1.614221
H		2.71651		2.040405		-1.946205
H		1.588123		3.398074		-0.35231
H		0.309403		2.496195		-1.13007
H		-2.208876		-3.31145		0.404901
H		-3.042037		-3.319004		-2.161563
H		-3.849103		-1.753363		-1.675033
H		-4.862146		-4.61632		-1.134414
H		-6.365334		-3.65381		0.505857
H		-5.190095		-0.90204		-0.238959
H		-6.17332		-1.313143		1.24285
H		-3.867436		-2.210602		2.18443
................................................................................
TS 3			Imaginary frequency = 540.056i
Geometry
C		3.609142		-3.24914		-1.977395
O		3.110186		-2.029938		-1.450472
C		2.821941		-1.961089		-0.112613
C		2.983179		-3.033916		0.770351
C		2.643902		-2.883339		2.117086
C		2.146462		-1.670597		2.584108
C		1.993003		-0.604301		1.694253
C		2.330397		-0.71919		0.344929
C		2.131598		0.42088		-0.649007
C		0.765956		0.282061		-1.357448
N		-0.31314		0.570217		-0.426982
C		-1.619374		0.378447		-0.799576
O		-1.951284		-0.134818		-1.863568
N		-2.54828		0.809153		0.147468
C		-3.920587		0.615305		-0.030755
C		-4.847488		1.121176		0.874183
C		-6.215098		0.842492		0.773039
C		-6.738964		0.038898		-0.235446
C		-5.753916		-1.855009		0.053262
C		-4.380833		-1.663615		0.155728
N		2.247219		1.738508		-0.003964
C		3.576569		2.004488		0.573785
C		3.543442		3.505006		0.906191
C		2.525821		4.097092		-0.107687
C		2.035078		2.879188		-0.91297
H		2.890514		-4.068415		-1.846588
H		3.763782		-3.072073		-3.043304
H		4.56418		-3.528361		-1.513331
H		3.365023		-3.985402		0.418795
H		2.771438		-3.723572		2.794394
H		1.878744		-1.550307		3.629936
H		1.614885		0.3495		2.049361
H		2.894436		0.320091		-1.440466
H		0.72394		0.945186		-2.232284
H		0.655162		-0.73792		-1.731469
H		-0.083744		1.23094		0.305494
H		-2.221974		1.005928		1.084818
H		-4.171296		0.42231		-1.063428
H		-4.477493		1.594221		1.784443
H		-6.842334		1.08445		1.629665
H		-7.798966		-0.205168		-0.222199
H		-6.313381		0.081922		-1.23314
H		-6.324709		-2.102614		0.942839
H		-6.165445		-2.257723		-0.869061
H		-3.898128		-1.685993		1.127176
H		-3.72946		-1.827808		-0.696598
H		4.370911		1.791475		-0.167814
H		3.762344		1.371478		1.443778
H		3.200364		3.662876		1.93355
H		4.536814		3.955763		0.821365
H		1.691791		4.575633		0.41501
H		2.972262		4.85051		-0.763504
H		0.984918		2.962955		-1.206549
H		2.632227		2.763986		-1.838335
................................................................................
TS 4			Imaginary frequency = 493.4535i
Geometry
C		-3.32447		1.18717		1.646233
C		-2.654359		1.405711		0.269768
C		-2.821128		0.125636		-0.574256
O		-3.732431		0.033033		-1.392936
N		-1.904272		-0.897932		-0.43521
C		-2.157904		-2.22597		-1.043661
C		-2.880138		-2.975195		0.101658
C		-2.150592		-2.421113		1.365213
C		-1.166805		-1.382662		0.757093
C		6.2e-05		-2.151742		0.081264
N		1.123905		-1.303111		-0.267872
C		2.397048		-1.52608		0.21986
O		2.611872		-2.395464		1.065375
C		3.500904		-0.674143		-0.318369
C		4.876803		-0.967719		0.234503
C		2.928821		1.10529		1.37625
C		3.825115		2.052604		0.940898
C		3.84117		2.527897		-0.386137
C		2.960278		2.036919		-1.346394
C		3.401665		-0.001164		-1.543939
C		-0.715807		-2.757724		-1.173974
C		-3.365998		2.603695		-0.444568
C		-2.449565		3.771842		-0.194668
C		-1.26569		3.392888		0.290202
C		-1.179144		1.89677		0.465233
H		-4.369724		0.882814		1.523917
H		-2.81152		0.426471		2.244157
H		-3.305138		2.125634		2.212046
H		-2.719771		-2.144032		-1.971187
H		-2.800246		-4.062293		0.002014
H		-3.942122		-2.712834		0.10743
H		-2.851705		-1.935042		2.049981
H		-1.620086		-3.194171		1.930498
H		-0.836155		-0.597859		1.433123
H		0.406211		-2.911338		0.750059
H		0.975741		-0.616635		-0.992787
H		4.831224		-1.27171		1.281073
H		5.522303		-0.087874		0.137504
H		5.349206		-1.78759		-0.325203
H		3.034302		0.647112		2.355196
H		1.965926		0.966727		0.902798
H		4.662907		2.314751		1.584875
H		4.697664		3.115901		-0.710634
H		3.048314		2.388004		-2.37203
H		1.940633		1.803427		-1.052887
H		4.325291		0.16809		-2.089718
H		2.554648		-0.190778		-2.19913
H		-0.244828		-2.388757		-2.090993
H		-0.672695		-3.850839		-1.1943
H		-4.378845		2.760259		-0.052076
H		-3.489344		2.404063		-1.515499
H		-2.732187		4.796041		-0.423467
H		-0.433171		4.053502		0.516931
H		-0.504957		1.451042		-0.280838
H		-0.776428		1.617199		1.447941
................................................................................
TS 5			Imaginary frequency = 506.6963i
Geometry
O		0.107848		-1.982592		-2.276007
C		0.136284		-1.818558		-1.056012
N		-0.954517		-1.354997		-0.341005
C		-2.166228		-0.986876		-1.067558
C		-3.396411		-0.958125		-0.150665
C		-4.701462		-0.803228		-0.98363
C		-5.773409		-0.015621		-0.252331
C		-5.752306		0.078022		1.133726
C		-4.506134		0.149756		1.779614
C		-3.357207		0.029786		1.011598
C		-3.590193		2.001423		-0.173188
C		-4.860636		1.999775		-0.725134
N		1.274611		-2.094867		-0.309363
C		2.507838		-2.501961		-0.977563
C		3.668778		-1.582078		-0.566877
C		3.774067		-1.42888		0.963915
C		2.424026		-1.185899		1.669004
S		1.844145		0.575402		1.661822
O		0.371092		0.529154		1.77335
O		2.65294		1.256986		2.680382
N		2.206612		1.268964		0.178238
C		1.135786		1.656184		-0.748168
C		1.650612		1.466664		-2.190968
O		3.064111		1.657544		-2.28495
C		3.52239		2.628352		-1.363294
C		3.427013		2.095013		0.080843
C		1.35374		-2.146915		1.137611
H		-0.756353		-0.811955		0.492028
H		-2.047764		-0.023976		-1.587292
H		-2.310571		-1.737098		-1.848937
H		-3.429718		-1.948195		0.327791
H		-5.092402		-1.805941		-1.203271
H		-4.491151		-0.348045		-1.960468
H		-6.724218		0.079064		-0.774278
H		-6.655568		0.35825		1.671749
H		-4.448192		0.51758		2.80194
H		-2.393785		0.215861		1.483044
H		-2.724987		1.800258		-0.796475
H		-3.382619		2.568899		0.726491
H		-4.994312		1.817347		-1.787495
H		-5.657151		2.563861		-0.251969
H		2.733363		-3.545551		-0.702364
H		2.330338		-2.47064		-2.052306
H		4.610224		-1.998425		-0.946627
H		3.533552		-0.60708		-1.042118
H		4.162307		-2.364847		1.39029
H		4.496955		-0.653343		1.239549
H		2.543174		-1.334735		2.748809
H		0.834419		2.697595		-0.565394
H		0.258943		1.034689		-0.577563
H		1.128912		2.173938		-2.854953
H		1.455353		0.450984		-2.543943
H		2.957631		3.567566		-1.47107
H		4.566127		2.839759		-1.610989
H		3.416475		2.924514		0.799648
H		4.296061		1.469656		0.302009
H		0.386041		-1.958095		1.596391
H		1.658445		-3.161761		1.445793
................................................................................
TS 6			Imaginary frequency = 505.0643i
Geometry
O		0.169435		-2.651158		-1.701616
C		0.08763		-2.084217		-0.611312
N		-1.062587		-1.445609		-0.189372
C		-2.235286		-1.431802		-1.056983
C		-3.533127		-1.365632		-0.287315
C		-4.740006		-1.131483		-0.943234
C		-5.53128		0.814119		-0.468716
C		-5.676667		0.69567		0.912601
C		-4.512094		0.585583		1.68922
C		-3.278529		0.678863		1.068899
C		-3.109058		1.573567		-0.139965
C		-4.388223		1.649409		-1.022345
N		1.162237		-2.04989		0.270996
C		2.430627		-2.67016		-0.106758
C		3.595445		-1.698995		0.13971
C		3.558956		-1.094697		1.557724
C		2.15993		-0.628455		2.008164
S		1.669283		1.054682		1.408218
O		0.192266		1.07079		1.384041
O		2.420104		2.001904		2.24223
N		2.194821		1.252521		-0.171573
C		1.231716		1.302874		-1.277148
C		1.889068		0.680608		-2.527849
O		3.30784		0.852093		-2.530931
C		3.687344		2.070378		-1.919178
C		3.437984		2.015881		-0.398643
C		1.099352		-1.682392		1.672937
H		-0.97439		-0.676456		0.462906
H		-2.184085		-0.62053		-1.801397
H		-2.186389		-2.362132		-1.63334
H		-3.544948		-1.942614		0.632446
H		-5.633901		-1.637937		-0.598134
H		-4.720212		-0.93968		-2.015285
H		-6.426476		0.789339		-1.088955
H		-6.640767		0.428665		1.340166
H		-4.579687		0.238901		2.71865
H		-2.379731		0.502761		1.655564
H		-2.239213		1.267831		-0.731518
H		-2.861486		2.577741		0.231277
H		-4.173273		1.358419		-2.057085
H		-4.733227		2.691008		-1.069779
H		2.569538		-3.589799		0.48633
H		2.362189		-2.958981		-1.155184
H		4.543906		-2.234324		0.006835
H		3.564125		-0.908735		-0.614528
H		3.859024		-1.86475		2.282592
H		4.287066		-0.2832		1.664901
H		2.164938		-0.446294		3.089455
H		0.922846		2.341327		-1.464547
H		0.335966		0.745866		-1.008845
H		1.45154		1.137876		-3.429411
H		1.711607		-0.397031		-2.566112
H		3.151898		2.919016		-2.372968
H		4.754126		2.209858		-2.11403
H		3.377788		3.029027		0.019393
H		4.265866		1.498397		0.093632
H		0.105327		-1.342968		1.952994
H		1.320369		-2.56839		2.293488
................................................................................
TS 7			Imaginary frequency = 523.5609i
Geometry
C		1.251788		3.961484		-1.530741
O		0.17157		3.684281		-0.648837
C		-0.099634		2.308638		-0.487233
C		-1.503249		2.178605		0.162736
N		-1.440232		1.091952		1.15123
C		-1.766803		-0.223336		0.600108
C		-3.247138		-0.400593		0.457982
C		-4.313874		0.208893		1.035795
C		-5.489588		-0.443352		0.510293
C		-6.875986		-0.311206		0.68004
C		-7.716566		-1.163936		-0.031082
C		-7.20156		-2.13974		-0.904372
C		-5.827108		-2.29045		-1.090431
C		-5.008361		-1.430186		-0.370911
O		-3.636958		-1.403404		-0.406714
C		-0.077878		1.205625		1.692308
C		0.862932		1.583252		0.518817
N		1.54386		0.418902		-0.03757
C		2.816744		0.469486		-0.529682
O		3.491347		1.496702		-0.521863
C		3.343875		-0.837982		-1.121687
C		4.797594		-1.089099		-0.795709
C		5.37033		-2.339227		-0.959831
C		6.693884		-2.620898		-0.583259
C		7.513391		-1.663185		-0.006032
C		6.408211		-1.099872		1.818016
C		5.09747		-0.783547		1.491241
H		1.365669		5.048378		-1.551567
H		2.188562		3.498303		-1.195494
H		1.0286		3.606112		-2.549521
H		-0.050447		1.798552		-1.462107
H		-1.709433		3.125811		0.675623
H		-2.305236		2.003781		-0.557942
H		-1.305349		-0.437198		-0.384853
H		-1.380984		-0.984367		1.293109
H		-4.260984		1.019436		1.747668
H		-7.285063		0.438286		1.351874
H		-8.792846		-1.075991		0.088939
H		-7.885624		-2.788323		-1.444186
H		-5.413087		-3.037408		-1.759923
H		-0.073029		2.024536		2.421899
H		0.224447		0.29334		2.215339
H		1.648595		2.275122		0.8276
H		1.046663		-0.459282		-0.083685
H		3.230456		-0.736671		-2.213782
H		2.721899		-1.692003		-0.82493
H		5.414755		-0.19936		-0.8454
H		4.721351		-3.180578		-1.205434
H		6.997299		-3.665784		-0.538153
H		8.495369		-1.947386		0.364851
H		7.434058		-0.624047		-0.306015
H		7.114879		-0.300071		2.022002
H		6.628575		-2.039785		2.313021
H		4.796348		0.25291		1.383707
H		4.300643		-1.489147		1.702863
................................................................................
TS 8			Imaginary frequency = 479.8004i
Geometry
C		7.815558		-1.56002		-0.615009
N		6.925617		-0.504119		-0.151907
C		5.545712		-0.868624		0.163259
C		4.591692		-0.709758		-1.031406
C		3.151376		-1.128223		-0.710771
C		2.987813		-2.633246		-0.575924
O		3.906056		-3.423431		-0.740767
N		1.733153		-3.141775		-0.256846
C		0.476911		-2.598639		-0.02504
N		-0.524568		-3.388543		0.240622
C		-1.682408		-2.665181		0.446954
C		-1.582751		-1.309422		0.338603
S		0.074169		-0.877424		-0.047683
C		-2.70489		-0.328467		0.513072
C		-4.059772		-1.075198		0.430356
N		-5.17107		-0.22563		0.834991
C		-5.677957		0.743827		-0.001043
O		-5.252466		0.871017		-1.157068
C		-6.765449		1.598439		0.536736
C		-7.36627		1.367869		1.906765
C		-8.441946		0.075626		-0.713441
C		-9.510062		0.937938		-0.67049
C		-9.43641		2.260616		-1.15542
C		-8.24709		2.788735		-1.655305
C		-6.935146		2.838936		-0.094134
C		-4.036588		-2.363349		1.267786
C		-2.982031		-3.358928		0.753397
C		7.392183		0.783445		-0.113662
O		8.537861		1.111851		-0.39
O		6.405709		1.638358		0.274628
C		6.677045		3.072485		0.443458
C		7.736898		3.287767		1.52976
C		7.083879		3.695352		-0.896788
C		5.319708		3.615467		0.900365
H		7.39157		-2.071365		-1.487972
H		7.973717		-2.305197		0.175139
H		8.771333		-1.113865		-0.885951
H		5.552751		-1.912577		0.488817
H		5.199404		-0.255002		0.999202
H		4.959326		-1.302497		-1.875448
H		4.591505		0.341677		-1.337116
H		2.808423		-0.64323		0.213984
H		2.474411		-0.777428		-1.501381
H		1.726804		-4.156292		-0.19683
H		-2.693806		0.451328		-0.255865
H		-2.631141		0.180433		1.486213
H		-4.234373		-1.328236		-0.620354
H		-5.395369		-0.186164		1.819523
H		-8.355653		1.833671		1.965996
H		-7.496406		0.306603		2.142867
H		-6.753814		1.819917		2.703469
H		-7.62883		0.19684		-1.417161
H		-8.493125		-0.888367		-0.213846
H		-10.396948		0.650401		-0.107329
H		-10.262344		2.935162		-0.936433
H		-7.566294		2.146591		-2.206574
H		-8.238292		3.825501		-1.985307
H		-7.422708		3.627442		0.472676
H		-6.135863		3.169244		-0.750064
H		-5.029536		-2.826768		1.253497
H		-3.814645		-2.107301		2.314751
H		-3.347954		-3.861205		-0.153569
H		-2.810932		-4.152198		1.49072
H		7.846278		4.359762		1.730111
H		7.431035		2.797849		2.461042
H		8.702075		2.885802		1.219087
H		8.039324		3.295693		-1.238584
H		7.171227		4.782373		-0.786707
H		6.321408		3.491649		-1.657147
H		5.382257		4.696348		1.064854
H		5.00766		3.140469		1.83642
H		4.551587		3.425126		0.143374
................................................................................
TS 9			Imaginary frequency = 480.7616i
Geometry
C		-7.124224		1.16996		-1.13014
C		-5.791833		0.428147		-1.189134
O		-5.484299		-0.252186		0.031363
C		-4.916894		0.576116		1.03224
C		-3.465647		1.009247		0.760012
O		-3.157779		2.197637		0.841854
N		-2.55289		0.044032		0.431604
C		-2.816997		-1.403448		0.42852
C		-1.55953		-2.164964		0.86026
C		-0.380327		-1.908491		-0.100919
C		1.000018		-1.892841		0.577675
N		1.795094		-0.983768		-0.24392
C		3.165323		-1.003758		-0.174528
O		3.746397		-1.785631		0.593021
C		3.91475		-0.055231		-1.022152
C		3.927765		1.662317		0.857084
C		5.000074		2.409862		0.43228
C		6.258123		1.840997		0.149224
C		6.473369		0.465608		0.195085
C		5.263127		-0.311328		-1.27491
C		0.977222		-0.122979		-1.10087
C		-0.482274		-0.517444		-0.787094
C		-1.188189		0.494546		0.119861
H		-7.108899		1.976097		-0.388944
H		-7.93366		0.479538		-0.871436
H		-7.349318		1.619454		-2.104463
H		-4.976303		1.114626		-1.4605
H		-5.831058		-0.357115		-1.951605
H		-5.479659		1.505546		1.175228
H		-4.970705		0.00429		1.96667
H		-3.139588		-1.735875		-0.567669
H		-3.641081		-1.622225		1.108559
H		-1.292284		-1.846435		1.876085
H		-1.789369		-3.234842		0.91749
H		-0.37572		-2.67515		-0.885638
H		0.932165		-1.523395		1.612589
H		1.481723		-2.872895		0.621251
H		3.385452		0.686666		-1.606245
H		2.94207		2.112585		0.943552
H		4.05831		0.716582		1.367337
H		4.837186		3.449723		0.151886
H		7.007432		2.471654		-0.326514
H		7.454735		0.08559		-0.081525
H		5.955002		-0.147145		0.92709
H		5.619764		-1.312027		-1.048509
H		5.725452		0.167756		-2.131912
H		1.159079		0.940673		-0.892048
H		1.211834		-0.292056		-2.159748
H		-1.055923		-0.590525		-1.717938
H		-0.614161		0.646882		1.046945
H		-1.265584		1.473708		-0.358645
................................................................................
TS 10			Imaginary frequency = 490.2629i
Geometry
C		0.925841		-2.666614		0.578458
C		1.443908		-1.831494		-0.592989
N		2.783359		-1.298135		-0.345279
N		3.860377		-2.076842		-0.56976
N		4.921258		-1.398619		-0.214382
C		4.536868		-0.172971		0.245688
C		5.54039		0.835973		0.713524
C		3.154414		-0.092255		0.173927
C		2.207042		1.014615		0.512948
N		1.656551		1.641799		-0.701997
C		1.026311		2.936673		-0.461824
C		-0.32016		2.842874		0.27552
N		-1.348594		2.09776		-0.423228
C		-1.622559		0.776198		-0.149326
O		-1.098306		0.185012		0.804094
C		-2.627063		0.146964		-1.024935
C		-2.80369		-1.253581		-1.00211
C		-4.487347		-1.550173		-0.047483
C		-4.154474		-1.214051		1.301025
C		-4.209249		0.160208		1.371562
C		-4.637434		0.595916		0.100518
O		-5.144039		-0.455285		-0.596004
H		0.772701		-2.046153		1.466001
H		1.628506		-3.471099		0.816614
H		-0.038494		-3.113709		0.313182
H		1.523093		-2.439236		-1.498352
H		0.786716		-0.983996		-0.794569
H		5.187049		1.386972		1.592351
H		6.470201		0.325184		0.978934
H		5.779713		1.57339		-0.063897
H		1.365531		0.63662		1.103882
H		2.750912		1.740745		1.145221
H		2.414661		1.765758		-1.37022
H		0.864812		3.411279		-1.438616
H		1.669275		3.623896		0.125364
H		-0.678018		3.864631		0.459423
H		-0.196545		2.360569		1.247495
H		-1.687106		2.473139		-1.298718
H		-2.970881		0.707188		-1.89069
H		-3.101525		-1.731614		-1.932591
H		-2.090824		-1.824524		-0.414766
H		-4.873244		-2.504258		-0.387982
H		-3.750846		-1.896211		2.036908
H		-3.869304		0.796848		2.17635
H		-4.965079		1.575323		-0.220546
................................................................................
TS 11			Imaginary frequency = 482.1107i
Geometry
O		-6.912382		0.693848		-0.38739
C		-5.708101		0.600002		-0.157934
N		-4.848192		1.565589		-0.652634
C		-3.448445		1.525139		-0.857386
C		-2.476187		2.345459		-0.243125
C		-1.274892		1.948622		-0.81023
C		0.156897		2.387172		-0.621623
C		0.279377		3.654438		0.25528
C		1.68705		3.770458		0.854018
C		1.95651		2.603843		1.832884
C		1.163229		1.353001		1.399743
N		1.013314		1.312609		-0.054068
C		1.50042		0.360692		-0.90908
O		1.093974		0.292362		-2.080943
C		2.539721		-0.594802		-0.462336
C		2.753485		-1.849173		-1.090858
N		3.789792		-2.497161		-0.575581
N		4.272828		-1.666201		0.385252
C		5.496539		-2.025245		1.09992
C		6.744727		-1.372107		0.534793
C		7.59423		-0.635424		1.365559
C		8.75656		-0.052241		0.855152
C		9.073373		-0.19735		-0.49508
C		8.226322		-0.929846		-1.331831
C		7.070178		-1.516604		-0.820809
C		3.56096		-0.519692		0.479749
N		-1.594702		0.967233		-1.697907
N		-2.907921		0.691		-1.747997
C		-5.134925		-0.466183		0.702937
F		-3.868075		-0.211808		1.133279
C		-4.923529		-2.018865		-1.153078
C		-6.077092		-2.769871		-1.315166
C		-7.614654		-2.119962		0.058886
C		-6.979584		-2.079164		1.295569
C		-5.858121		-1.303822		1.563829
F		-5.190075		-1.623571		2.703935
H		-5.368202		2.240553		-1.203837
H		-2.648598		3.103463		0.505554
H		0.582696		2.597641		-1.60835
H		0.035141		4.526741		-0.359834
H		-0.457688		3.629244		1.066847
H		1.808337		4.733154		1.362124
H		2.423542		3.749362		0.041163
H		1.654568		2.875371		2.851925
H		3.032182		2.390901		1.868961
H		1.618805		0.425761		1.744931
H		0.154299		1.38119		1.831527
H		2.171153		-2.28522		-1.89032
H		5.555512		-3.115193		1.036115
H		5.369343		-1.757563		2.153721
H		7.349639		-0.518678		2.419463
H		9.408831		0.517009		1.511962
H		9.975239		0.257492		-0.895693
H		8.468983		-1.046042		-2.384644
H		6.409566		-2.084644		-1.470406
H		3.853128		0.260109		1.167872
H		-0.909009		0.446047		-2.237644
H		-4.091623		-2.398489		-0.568524
H		-4.677151		-1.205034		-1.825867
H		-6.104099		-3.789003		-0.942389
H		-6.713851		-2.577437		-2.174387
H		-8.384149		-2.873773		-0.092645
H		-7.722341		-1.210347		-0.513245
H		-7.183747		-2.846215		2.039198
................................................................................
TS 12			Imaginary frequency = 478.8659i
Geometry
O		-0.899239		-1.168331		0.358013
C		-1.816817		-0.419608		0.737565
C		-3.188063		-0.9459		0.88378
C		-3.644438		-0.517052		-1.592838
C		-4.687461		-1.397344		-1.752855
C		-4.594866		-2.757991		-1.39675
C		-3.465299		-3.283293		-0.772928
C		-3.360217		-2.323326		1.036159
N		-1.595208		0.912483		1.009361
C		-2.664178		1.838232		1.410004
C		-2.078429		3.204918		1.775838
C		-1.247915		3.822525		0.633406
C		-0.418921		2.759639		-0.131633
N		0.82304		3.357287		-0.612185
C		1.676352		2.541571		-1.481182
C		2.847632		1.844602		-0.766006
O		3.598172		1.033654		-1.661621
C		3.134667		-0.316265		-1.747677
C		3.494173		-1.148355		-0.532166
C		2.507768		-1.779048		0.234551
C		2.863535		-2.5476		1.347562
C		4.203741		-2.687395		1.705557
C		5.193603		-2.05094		0.949467
C		4.839537		-1.286586		-0.159967
C		-0.275228		1.482307		0.7254
H		-4.015958		-0.277459		1.075589
H		-2.615497		-0.851661		-1.563702
H		-3.791342		0.547267		-1.758578
H		-5.669269		-1.006355		-2.016656
H		-5.507154		-3.352061		-1.412276
H		-2.477233		-2.904654		-1.018524
H		-3.475763		-4.332065		-0.483176
H		-4.294435		-2.677645		1.459917
H		-2.479148		-2.900178		1.301721
H		-3.395619		1.95566		0.594728
H		-3.204208		1.430195		2.271979
H		-1.455282		3.08806		2.670806
H		-2.899029		3.874159		2.05802
H		-1.895352		4.355962		-0.071846
H		-0.570823		4.57758		1.052593
H		-0.981566		2.457899		-1.026051
H		1.356441		3.751505		0.160755
H		1.047583		1.791268		-1.975111
H		2.095947		3.167562		-2.280207
H		3.540942		2.603452		-0.380104
H		2.495963		1.258261		0.093603
H		3.621065		-0.716607		-2.644226
H		2.048415		-0.352163		-1.918345
H		1.456566		-1.665227		-0.020801
H		2.086061		-3.028263		1.93561
H		4.479571		-3.285188		2.570722
H		6.240122		-2.153457		1.22582
H		5.606053		-0.782568		-0.743719
H		0.285902		0.711092		0.200608
H		0.265706		1.7061		1.657769
................................................................................
TS 13			Imaginary frequency = 514.4673i
Geometry
O		1.216257		0.527581		-1.005063
C		1.496623		1.183085		-0.004581
N		0.838884		2.352634		0.339486
C		-0.350884		2.779233		-0.387551
C		-1.676259		2.237547		0.160969
C		-2.914222		2.784065		-0.572017
C		-4.034957		1.804503		-0.189355
N		-3.320906		0.554172		0.130464
C		-3.898181		-0.702549		0.058243
C		-3.132227		-1.865351		-0.178457
C		-3.716478		-3.131282		-0.223067
C		-5.088589		-3.293958		-0.042206
C		-5.871847		-2.162715		0.201092
C		-5.279499		-0.913842		0.259357
F		-6.07752		0.154384		0.541946
C		-1.872489		0.720809		0.020012
N		2.493338		0.81739		0.888747
C		3.42984		-0.248376		0.505986
C		4.580236		0.251615		-0.346833
C		5.28853		-1.769634		-1.156844
C		5.882531		-2.333071		-0.041797
C		6.949791		-1.706369		0.627878
C		7.466448		-0.495992		0.198159
C		5.67997		0.870635		0.23939
H		0.905159		2.647434		1.305508
H		-0.376469		3.876288		-0.378238
H		-0.215729		2.459222		-1.424084
H		-1.755734		2.501339		1.226666
H		-3.154578		3.81792		-0.302844
H		-2.73799		2.754569		-1.655434
H		-4.749689		1.658701		-1.006767
H		-4.601421		2.162976		0.678198
H		-2.064194		-1.770824		-0.338088
H		-3.084457		-3.995074		-0.411199
H		-5.54649		-4.277384		-0.082363
H		-6.942976		-2.229621		0.365489
H		-1.477107		0.373152		-0.947306
H		-1.357282		0.152129		0.802862
H		2.912761		1.579364		1.409451
H		3.814257		-0.703308		1.425402
H		2.83465		-0.993279		-0.021385
H		4.307151		0.535633		-1.36043
H		4.396932		-2.21877		-1.586759
H		5.867657		-1.168557		-1.848023
H		5.383972		-3.164488		0.453861
H		7.218176		-2.070362		1.618461
H		7.504518		-0.260796		-0.85943
H		8.208891		0.022299		0.800215
H		5.739863		0.947218		1.321694
H		6.228522		1.634643		-0.303626
................................................................................
TS 14			Imaginary frequency = 461.4001i
Geometry
C		2.846133		3.482556		1.108634
C		2.768068		3.091465		-0.358948
O		2.322244		1.720649		-0.529604
C		3.287374		0.748215		-0.426053
O		4.446417		1.041951		-0.202996
C		2.799749		-0.64018		-0.659472
C		1.428902		-1.105649		-0.555896
N		0.428546		-0.158647		-0.261513
C		-0.93895		-0.275722		-0.162534
N		-1.536724		-1.478671		-0.158481
C		-2.856229		-1.550461		-0.056266
Cl		-3.532676		-3.182204		-0.069649
C		-3.727225		-0.473003		0.063968
C		-3.096328		0.769716		0.064694
C		-1.723182		0.893849		-0.046767
C		-1.334928		2.354092		-0.029824
N		-2.631448		2.998492		0.105661
C		-3.706119		2.135437		0.166246
O		-4.881115		2.435614		0.277343
C		1.175708		-2.462398		-0.572682
C		2.469609		-3.145026		1.355064
C		3.755412		-2.671861		1.199893
C		3.830728		-1.569367		-0.734003
H		3.604189		2.887637		1.624187
H		1.881946		3.339381		1.609265
H		3.120665		4.540152		1.194715
H		2.021973		3.682502		-0.896504
H		3.737047		3.199418		-0.849381
H		0.77327		0.792752		-0.243408
H		-4.800471		-0.583902		0.149652
H		-0.670311		2.600252		0.812675
H		-0.822421		2.658834		-0.954884
H		-2.762586		3.998378		0.150253
H		0.175847		-2.832802		-0.406943
H		1.865712		-3.127052		-1.069434
H		1.751509		-2.625576		1.978924
H		2.216896		-4.170254		1.103586
H		4.086456		-1.797406		1.750278
H		4.545023		-3.346606		0.879945
H		4.848048		-1.196143		-0.727463
H		3.687392		-2.526012		-1.215348
................................................................................
TS 15			Imaginary frequency = 530.2015i
Geometry
C		6.003467		-0.268745		-2.244287
C		5.1664		-0.512065		-0.991657
C		5.042311		0.704511		-0.1103
C		4.21241		1.76961		-0.487128
C		4.148197		2.932643		0.279309
C		4.921896		3.052385		1.435747
C		5.755183		2.000651		1.818175
C		5.814499		0.837449		1.049007
C		5.208832		-1.885116		-0.390206
C		3.976652		-1.471909		-1.166222
C		2.709432		-1.260794		-0.387636
O		2.69517		-1.132666		0.834249
N		1.574874		-1.206117		-1.153738
C		0.232696		-1.019912		-0.630737
C		-0.330343		-1.971718		0.462071
C		-1.033166		-0.744309		1.109158
N		-2.418813		-0.569657		0.691871
C		-3.413538		-1.376077		1.156217
O		-3.198214		-2.353045		1.864941
C		-4.848473		-1.032886		0.700292
C		-5.118264		0.40255		0.304735
C		-7.42461		0.389353		0.632746
C		-7.829988		1.567544		0.036481
C		-7.535679		1.860898		-1.306433
C		-6.792717		0.992506		-2.09418
C		-4.907349		0.848701		-1.002052
C		-0.076892		0.179516		0.309569
H		5.578861		0.536123		-2.855722
H		7.023214		0.026652		-1.970324
H		6.067083		-1.171217		-2.863472
H		3.601975		1.678801		-1.38294
H		3.492516		3.744815		-0.024527
H		4.872469		3.957398		2.035471
H		6.358831		2.083025		2.718358
H		6.462899		0.019968		1.353114
H		5.052935		-1.974512		0.680724
H		5.866099		-2.628732		-0.833425
H		3.855535		-1.876641		-2.169692
H		1.677965		-1.325672		-2.150867
H		-0.434246		-1.004243		-1.497536
H		0.466672		-2.341659		1.108375
H		-0.970965		-2.796906		0.144275
H		-0.966068		-0.694298		2.199941
H		-2.685002		0.281929		0.2156
H		-5.071672		-1.702306		-0.143161
H		-5.486057		-1.360722		1.526454
H		-5.064478		1.1329		1.106878
H		-7.349011		-0.526652		0.058842
H		-7.549888		0.245591		1.702976
H		-8.200604		2.374483		0.66686
H		-7.688834		2.881261		-1.65402
H		-6.490644		1.299407		-3.092967
H		-6.897233		-0.080723		-1.974167
H		-4.660657		1.889339		-1.182725
H		-4.511612		0.152151		-1.738714
H		0.79793		0.443951		0.903684
H		-0.501834		1.083895		-0.143762
................................................................................
TS 16			Imaginary frequency = 486.0843i
Geometry
C		-0.379598		-2.4774		0.645081
N		-0.440124		-1.166671		0.02135
C		-1.597867		-0.879007		-0.84099
Si		-2.917013		0.34183		-0.123458
C		-2.888023		1.960693		-1.096618
C		-4.616337		-0.484009		-0.337522
C		-2.602041		0.648697		1.71641
C		0.48089		-0.168268		0.1927
O		0.259749		0.964891		-0.275917
C		1.752904		-0.446838		0.891717
C		2.936084		-0.819298		-1.325837
C		4.22519		-0.580524		-0.912728
C		4.599669		0.600055		-0.240581
C		3.665327		1.564744		0.131829
C		2.43718		0.622911		1.474384
H		0.306636		-2.470634		1.492026
H		-1.370143		-2.748884		1.028929
H		-0.064792		-3.259712		-0.061628
H		-1.230502		-0.463086		-1.787051
H		-2.067693		-1.840553		-1.076646
H		-3.134923		1.796873		-2.153168
H		-1.887507		2.40096		-1.04763
H		-3.610192		2.684024		-0.698407
H		-4.688273		-1.418945		0.232559
H		-5.42436		0.173345		0.006826
H		-4.817888		-0.723208		-1.389482
H		-2.590924		-0.28427		2.293026
H		-3.385719		1.288226		2.140966
H		-1.640268		1.150316		1.863465
H		2.052735		-1.461706		1.114804
H		2.242057		-0.013065		-1.525445
H		2.654421		-1.793351		-1.717822
H		4.951476		-1.39106		-0.960207
H		5.599412		0.647454		0.188316
H		4.013155		2.430505		0.692081
H		2.802705		1.765121		-0.497212
H		3.17498		0.401701		2.239
H		1.876393		1.541349		1.621919
................................................................................
TS 17			Imaginary frequency = 489.0354i
Geometry
O		-0.398041		-0.164849		1.050027
C		-1.103997		0.818955		0.810555
C		-2.456773		0.990621		1.444658
C		-2.901425		0.004484		2.469937
C		-3.576421		-0.028867		1.118543
C		-4.960511		0.57836		1.007664
O		-5.411483		1.521424		1.635784
N		-5.610915		-0.146507		0.028031
C		-4.805941		-1.166775		-0.502358
C		-5.12446		-2.101736		-1.478548
C		-4.141822		-3.036011		-1.829193
C		-2.889764		-3.0284		-1.211866
C		-2.582727		-2.080934		-0.224997
C		-3.543623		-1.138582		0.125591
N		-0.702499		1.812721		-0.036304
C		-1.55632		2.922981		-0.506094
C		-0.842887		3.403752		-1.775454
C		0.630746		3.13646		-1.449514
C		0.606763		1.790957		-0.70849
C		0.942802		0.52745		-1.56975
N		2.152553		0.342316		-0.761886
C		3.290013		-0.247417		-1.227926
O		3.320972		-0.784632		-2.332851
C		4.516075		-0.204812		-0.357709
F		5.616009		0.005657		-1.120869
C		4.589878		-2.545054		-0.051032
C		3.853217		-2.970872		1.041093
C		2.888595		-1.220829		1.966112
C		3.91551		-0.291772		2.07062
C		4.651245		0.174185		0.980813
F		5.826112		0.788386		1.284411
C		1.874054		1.473231		0.142232
H		-2.836889		2.00196		1.554525
H		-3.499397		0.377478		3.296285
H		-2.215917		-0.808763		2.685886
H		-6.566777		0.04543		-0.236968
H		-6.102259		-2.112207		-1.951993
H		-4.364432		-3.778441		-2.590556
H		-2.143938		-3.765116		-1.495512
H		-1.609794		-2.071939		0.253662
H		-1.603712		3.722319		0.246519
H		-2.575135		2.578307		-0.699441
H		-1.160179		2.802098		-2.635268
H		-1.055592		4.452606		-2.000107
H		1.012753		3.915073		-0.776094
H		1.281205		3.109191		-2.328134
H		1.155991		0.715858		-2.627585
H		0.232521		-0.297045		-1.474806
H		5.662594		-2.400631		0.032944
H		4.205348		-2.632331		-1.061064
H		4.360469		-3.241715		1.961603
H		2.89439		-3.457067		0.882704
H		2.204297		-1.213507		1.128791
H		2.466211		-1.622549		2.883778
H		4.358583		-0.081316		3.041203
H		2.641897		2.255479		0.124667
H		1.679745		1.168942		1.171189
................................................................................
TS 18			Imaginary frequency = 494.9288i
Geometry
C		5.192		1.86653		1.766421
C		4.962607		1.470333		0.338918
C		5.511102		2.12355		-0.81466
C		5.071293		1.435937		-1.902722
O		4.276662		0.40253		-1.525358
C		4.207689		0.427668		-0.147449
C		3.472778		-0.625383		0.592224
O		3.807404		-0.862148		1.757445
N		2.475848		-1.339633		-0.036476
C		1.869883		-2.452586		0.702592
C		0.478542		-2.076642		1.233735
C		-0.407221		-1.579666		0.097864
C		-1.259143		-2.586277		-0.647598
C		-1.907236		-1.601936		0.293925
N		-2.703745		-0.540394		-0.254072
C		-4.005563		-0.78707		-0.660706
O		-4.464113		-1.922276		-0.734425
C		-4.805341		0.407652		-1.046841
C		-5.61098		0.820417		1.175827
C		-4.491937		1.395087		1.740232
C		-3.870861		2.534539		1.189802
C		-4.344753		3.142223		0.034011
C		-4.248931		1.604536		-1.494103
C		0.254855		-0.459801		-0.693479
C		1.661375		-0.876252		-1.164307
H		4.517597		1.331364		2.434999
H		6.217509		1.624785		2.073558
H		5.060239		2.947421		1.896375
H		6.157035		2.991309		-0.818068
H		5.229194		1.541708		-2.965779
H		2.543983		-2.719478		1.515546
H		1.78509		-3.304242		0.013455
H		0.593895		-1.292808		1.995161
H		0.026476		-2.945938		1.727529
H		-1.431731		-2.428483		-1.708187
H		-1.235661		-3.630021		-0.345728
H		-2.268139		-2.012009		1.238855
H		-2.512778		0.392262		0.093353
H		-5.821768		0.151138		-1.326049
H		-6.323159		1.409909		0.611568
H		-5.979065		-0.138894		1.527087
H		-3.959024		0.846745		2.515066
H		-2.884133		2.809908		1.560148
H		-5.412706		3.184238		-0.151265
H		-3.785456		3.964222		-0.406244
H		-3.174276		1.675333		-1.625693
H		-4.823361		2.215885		-2.184367
H		-0.351737		-0.18494		-1.563288
H		0.352058		0.438126		-0.064312
H		1.576637		-1.699332		-1.887193
H		2.158004		-0.050031		-1.666101
................................................................................
TS 19			Imaginary frequency = 422.5347i
Geometry
C		-6.96213		0.028348		0.142246
N		-5.538179		-0.304319		0.079838
C		-4.590806		0.663405		0.034749
C		-3.247587		0.382452		-0.025909
C		-2.32801		1.561005		-0.07081
O		-2.756576		2.716186		-0.001855
N		-0.998821		1.293411		-0.198859
C		-0.019096		2.365562		-0.242377
C		1.293972		1.902627		-0.876706
N		2.081548		0.988427		-0.049099
C		3.273166		1.37319		0.606637
O		3.704092		2.508532		0.635633
C		3.850868		0.129121		1.19666
C		5.552783		-0.251006		-0.221386
C		6.03404		-1.418066		0.38799
C		5.178294		-2.485526		0.072494
C		4.146902		-2.015772		-0.748837
C		4.60237		-0.692542		-1.30635
C		2.981312		-0.925321		0.905316
C		1.835228		-0.375225		0.136423
O		0.84209		-0.966981		-0.271277
C		-2.866467		-0.994973		-0.03235
C		-3.809156		-1.980937		0.013305
C		-5.226961		-1.695542		0.070519
O		-6.139083		-2.518174		0.112181
H		-7.073929		1.113501		0.147024
H		-7.480279		-0.400954		-0.718789
H		-7.402562		-0.400645		1.045603
H		-4.925978		1.694518		0.048842
H		-0.647405		0.344805		-0.271679
H		-0.433141		3.189336		-0.833372
H		0.179919		2.765411		0.761915
H		1.934512		2.772383		-1.042464
H		1.095862		1.420354		-1.840528
H		4.491976		0.210635		2.062523
H		6.066544		0.704048		-0.229427
H		6.860015		-1.463183		1.08994
H		5.239357		-3.483592		0.493288
H		3.387334		-2.634447		-1.213722
H		3.821161		0.013451		-1.588758
H		5.197337		-0.894275		-2.212541
H		2.838656		-1.824593		1.486321
H		-1.817739		-1.279456		-0.066087
H		-3.540008		-3.031232		0.011614
................................................................................
TS 20			Imaginary frequency = 442.6165i
Geometry
C		5.102338		2.036784		-1.549709
C		4.564756		0.866116		-0.766432
C		3.376078		1.093719		0.119762
O		3.030922		2.131234		0.65884
N		2.699109		-0.128845		0.219858
C		1.519904		-0.370802		1.085293
N		0.221074		-0.191099		0.506746
C		-0.189387		-1.144747		-0.525923
C		-1.730014		-1.252922		-0.535048
C		-2.389894		0.080444		-0.111173
O		-3.667043		0.27572		-0.714313
C		-4.688313		-0.582577		-0.234948
C		-6.011604		-0.125287		-0.868868
C		-6.453612		1.282979		-0.440492
C		-7.049483		1.298324		0.975691
C		-8.139636		0.224218		1.093327
C		-7.582415		-1.132921		0.662235
O		-7.039595		-1.098718		-0.656524
C		-1.504833		1.251648		-0.528592
C		-0.137762		1.196199		0.18295
C		3.300536		-1.107856		-0.588449
O		2.876224		-2.239594		-0.743239
C		4.523974		-0.482311		-1.160307
C		6.052799		-1.449036		0.112411
C		5.456724		-1.35283		1.380187
C		5.526835		-0.020793		1.811537
C		6.172143		0.743249		0.829647
C		6.927037		-0.227854		-0.047659
H		5.105089		2.939497		-0.932517
H		6.115686		1.859174		-1.922381
H		4.464725		2.238736		-2.420816
H		1.628789		0.318253		1.92741
H		1.613402		-1.401914		1.434716
H		0.270772		-2.111927		-0.312374
H		0.180282		-0.847531		-1.523561
H		-2.052297		-2.060875		0.131397
H		-2.078003		-1.501354		-1.545378
H		-2.51039		0.094054		0.984104
H		-4.511748		-1.628692		-0.525371
H		-4.724787		-0.544241		0.866099
H		-5.850831		-0.131419		-1.952588
H		-5.59675		1.960237		-0.521195
H		-7.215455		1.631347		-1.150128
H		-7.454734		2.291645		1.2038
H		-6.264622		1.105592		1.72088
H		-8.523826		0.156113		2.119529
H		-8.985856		0.483045		0.442805
H		-8.368278		-1.894339		0.628487
H		-6.82552		-1.473227		1.388551
H		-1.376593		1.211645		-1.617525
H		-2.008548		2.198015		-0.306596
H		-0.170718		1.759587		1.123995
H		0.620809		1.68694		-0.447773
H		4.942582		-0.881361		-2.07672
H		6.227194		-2.385379		-0.406466
H		4.909131		-2.147758		1.87404
H		5.048061		0.37974		2.698374
H		6.449126		1.784673		0.951272
H		7.903705		-0.433541		0.421924
H		7.117225		0.09327		-1.072952
................................................................................
TS 21			Imaginary frequency = 525.5545i
Geometry
O		4.029519		-2.832077		-0.604008
C		3.951267		-1.753387		-0.075013
O		4.346837		-1.598767		1.219301
C		3.420166		-0.498602		-0.762297
C		2.203796		0.120443		-0.045135
C		1.652698		1.316541		-0.818227
S		0.313535		2.183801		0.052326
O		0.713166		2.350731		1.455348
O		-0.039213		3.348443		-0.770713
N		-0.930089		1.037913		0.038541
C		-1.754299		0.935333		1.274753
C		-2.954302		0.159254		0.77317
C		-2.406496		-1.954355		1.40752
C		-3.285171		-2.732229		0.678753
C		-3.33747		-2.678328		-0.728076
C		-2.513212		-1.844327		-1.458042
C		-3.005808		0.215419		-0.617125
C		-1.84133		1.034539		-1.134117
H		4.236588		-0.676074		1.502316
H		4.231321		0.241062		-0.826325
H		3.161671		-0.790249		-1.783297
H		1.416754		-0.632776		0.068762
H		2.468832		0.45738		0.964075
H		1.260826		1.035623		-1.801006
H		2.41137		2.092735		-0.969055
H		-1.175411		0.449399		2.06398
H		-2.06464		1.922629		1.651232
H		-3.843533		0.105813		1.38796
H		-2.473932		-1.929328		2.492588
H		-1.433017		-1.691975		1.008657
H		-4.096968		-3.236244		1.200647
H		-4.187042		-3.143293		-1.225537
H		-1.51295		-1.60991		-1.111553
H		-2.660582		-1.736898		-2.530214
H		-3.936155		0.208558		-1.170034
H		-2.160006		2.053177		-1.401862
H		-1.330557		0.605724		-2.004743
................................................................................
TS 22			Imaginary frequency = 504.4705i
Geometry
C		-7.443928		-2.188786		1.52752
C		-7.305016		-1.542213		0.138102
C		-6.158015		-0.575557		0.047286
C		-4.78044		-0.84316		-0.066748
C		-4.158215		0.402677		-0.071294
C		-2.738175		0.810205		-0.143299
O		-2.368963		1.963105		0.10915
N		-1.826124		-0.14987		-0.478458
C		-1.887148		-1.389451		-1.280732
C		-0.391407		-1.187081		-1.642623
C		-0.427398		0.146153		-0.838606
C		0.496174		0.288356		0.376031
N		1.863876		0.671147		0.009821
C		2.115446		2.106922		-0.033676
C		2.800182		-0.325828		-0.132277
O		2.471839		-1.509176		-0.069256
C		4.281292		0.085302		-0.357098
C		5.088442		-1.12554		-0.905501
C		6.261864		-1.512136		-0.033914
C		6.14633		-1.397613		1.344203
C		5.41229		-0.316193		1.854892
C		4.85155		0.589745		0.964278
C		6.776801		1.423863		0.040039
C		7.489103		0.343094		-0.452437
N		-5.164851		1.326305		0.037284
C		-5.086805		2.78146		0.085051
N		-6.375723		0.745428		0.104547
H		-6.54104		-2.748479		1.797472
H		-8.29164		-2.883181		1.551381
H		-7.605699		-1.425109		2.295803
H		-8.225307		-1.002287		-0.11006
H		-7.182258		-2.328391		-0.618279
H		-4.303978		-1.810664		-0.11728
H		-2.110238		-2.285086		-0.69065
H		-2.591868		-1.330838		-2.118041
H		0.291013		-1.926859		-1.224068
H		-0.194231		-1.07095		-2.710426
H		-0.361629		1.048341		-1.460618
H		0.084145		1.065469		1.028006
H		0.53514		-0.652163		0.928649
H		1.29226		2.603207		-0.558107
H		2.17795		2.537191		0.975755
H		3.036597		2.336588		-0.56764
H		4.292676		0.896192		-1.092535
H		4.403594		-1.982299		-0.92978
H		5.411866		-0.940434		-1.935498
H		6.925731		-2.267929		-0.449856
H		6.790647		-1.975042		2.003237
H		5.498391		-0.054862		2.907658
H		4.418144		1.506723		1.356265
H		6.204298		2.054608		-0.634139
H		7.077194		1.897479		0.968265
H		8.355716		-0.026215		0.084947
H		7.478146		0.121209		-1.515492
H		-4.537128		3.164925		-0.776389
H		-4.573589		3.109659		0.990731
H		-6.115735		3.141374		0.074004
................................................................................
TS 23			Imaginary frequency = 463.149i
Geometry
C		-7.512868		-2.383204		-0.208926
C		-7.034337		-1.603002		1.027937
C		-5.953922		-0.605461		0.71834
C		-4.588807		-0.830498		0.456603
C		-4.046071		0.426537		0.202781
C		-2.670365		0.878774		-0.103285
O		-2.344004		2.070987		-0.058584
N		-1.752091		-0.079364		-0.419823
C		-1.832296		-1.429278		-1.014624
C		-0.40917		-1.219362		-1.598721
C		-0.422933		0.212755		-0.988032
C		0.636935		0.545772		0.067527
N		1.950365		0.811261		-0.514462
C		2.228938		2.15975		-0.992315
C		2.889547		-0.204638		-0.524699
O		2.597551		-1.348888		-0.14328
C		4.252805		0.106197		-0.986252
C		5.108762		-0.961016		-1.268915
C		6.376509		-1.375478		0.309342
C		5.480794		-1.57183		1.362679
C		4.797195		-0.453608		1.874276
C		5.053735		0.791476		1.342738
C		6.401726		1.146128		0.757597
C		7.215389		-0.104871		0.322159
N		-5.083238		1.31448		0.320412
C		-5.081517		2.765887		0.18203
N		-6.239771		0.700399		0.627819
H		-7.914152		-1.701072		-0.96624
H		-8.300197		-3.096781		0.060082
H		-6.69049		-2.944889		-0.666915
H		-6.672856		-2.310001		1.786112
H		-7.878049		-1.063697		1.472069
H		-4.065835		-1.774766		0.476877
H		-1.920877		-2.231412		-0.273479
H		-2.638949		-1.533843		-1.749254
H		0.365838		-1.860524		-1.177286
H		-0.359663		-1.250122		-2.689271
H		-0.477611		1.0209		-1.729003
H		0.304861		1.428552		0.624484
H		0.73841		-0.290182		0.761945
H		2.632963		2.154332		-2.010637
H		1.294635		2.725271		-1.009983
H		2.935029		2.696039		-0.342148
H		4.512022		1.108813		-1.30057
H		4.655555		-1.94501		-1.318505
H		5.933103		-0.788375		-1.956523
H		6.874304		-2.250117		-0.107296
H		5.131467		-2.570414		1.609625
H		3.930867		-0.604782		2.511864
H		4.408408		1.627347		1.606856
H		6.283095		1.853806		-0.07081
H		6.967008		1.69393		1.525605
H		8.038587		-0.26554		1.030406
H		7.683453		0.056878		-0.655428
H		-4.661351		3.058512		-0.781684
H		-4.482225		3.227337		0.969106
H		-6.122876		3.079413		0.257859
................................................................................
TS 24			Imaginary frequency = 536.3226i
Geometry
O		-2.081994		-1.163024		-1.233241
C		-1.716412		-0.195293		-0.575244
C		-0.254216		0.104385		-0.270481
C		0.577822		-1.175294		-0.198221
C		2.070274		-0.945488		-0.079835
C		2.935074		-2.077789		0.013704
C		4.288365		-1.886515		0.115836
C		4.80996		-0.565573		0.127135
C		6.192895		-0.26908		0.229044
C		6.627903		1.038375		0.233706
C		5.696053		2.100224		0.136607
C		4.346167		1.841277		0.036761
C		3.868629		0.505529		0.029304
N		2.520795		0.294123		-0.070505
N		-2.612276		0.728766		-0.082143
C		-3.995191		0.636229		-0.280837
C		-4.848658		1.667737		0.090021
C		-6.240687		1.542285		0.014588
C		-6.857768		0.378607		-0.433644
C		-6.187269		-1.129954		0.956643
C		-4.803417		-1.084644		1.073559
H		0.139304		0.748294		-1.067325
H		-0.153189		0.685891		0.653325
H		0.244245		-1.790219		0.649811
H		0.36658		-1.780667		-1.088489
H		2.509864		-3.077712		0.000856
H		4.969732		-2.731539		0.187495
H		6.90328		-1.08949		0.302894
H		7.688799		1.259525		0.311623
H		6.052961		3.126656		0.140859
H		3.614685		2.639922		-0.039348
H		-2.262307		1.471041		0.50947
H		-4.247952		-0.071576		-1.056261
H		-4.430483		2.521683		0.623841
H		-6.842694		2.293603		0.522804
H		-7.942201		0.304438		-0.396825
H		-6.40653		-0.196173		-1.236186
H		-6.802268		-0.759369		1.770566
H		-6.644506		-1.925597		0.373779
H		-4.175652		-1.777874		0.522711
H		-4.342491		-0.616966		1.936979
................................................................................
TS 25			Imaginary frequency = 535.3535i
Geometry
O		3.318971		-1.933932		-1.161324
C		3.135216		-0.815843		-0.690352
N		4.103565		0.144574		-0.603374
C		5.433551		-0.056681		-0.984273
C		6.195255		-1.697558		0.640828
C		5.961727		-0.913379		1.751788
C		6.560436		0.34647		1.93258
C		7.428912		0.866782		0.97276
C		6.357956		0.978774		-0.835143
C		1.768804		-0.401343		-0.133441
C		0.612473		-0.836695		-1.075044
N		-0.595194		-0.057167		-0.843177
C		-1.23278		-0.330555		0.454689
C		-2.731375		-0.105598		0.3988
N		-3.144196		1.192976		0.444135
C		-4.431176		1.42297		0.370856
O		-4.784155		2.725963		0.410595
C		-5.400942		0.371502		0.264735
C		-6.804571		0.545229		0.191724
C		-7.63625		-0.550343		0.097426
C		-7.091904		-1.856015		0.074049
C		-5.729952		-2.051279		0.144818
C		-4.850101		-0.943307		0.241095
N		-3.504815		-1.167848		0.307864
C		-0.353672		1.370451		-1.121186
C		1.12454		1.760531		-0.901042
O		1.697819		0.999557		0.167356
H		3.841338		0.992396		-0.114349
H		5.573077		-0.8861		-1.662445
H		7.118273		-1.622601		0.077431
H		5.612386		-2.595498		0.462347
H		5.148076		-1.192491		2.42032
H		6.160724		1.004978		2.701702
H		8.138555		0.199123		0.493296
H		7.808621		1.879192		1.097296
H		7.225863		0.960506		-1.486779
H		5.976095		1.976359		-0.634009
H		1.654483		-0.906533		0.833799
H		0.912656		-0.709117		-2.121918
H		0.41165		-1.90166		-0.938393
H		-0.80929		0.273389		1.273378
H		-1.080219		-1.387093		0.687112
H		-5.748603		2.808728		0.356881
H		-7.249705		1.538826		0.207826
H		-8.711937		-0.412501		0.040667
H		-7.759115		-2.710251		-0.001018
H		-5.290027		-3.043096		0.127684
H		-1.009113		1.961095		-0.478518
H		-0.629624		1.599709		-2.16151
H		1.217293		2.809921		-0.607327
H		1.715075		1.617573		-1.818634
................................................................................
TS 26			Imaginary frequency = 536.7339i
Geometry
C		-3.209704		-2.81563		-0.786803
C		-4.178882		-1.803759		-0.152041
C		-5.478542		-1.722094		-0.962886
C		-4.477724		-2.177251		1.309903
N		-3.518076		-0.470912		-0.158213
C		-3.880498		0.700788		-0.736
N		-2.984642		1.63773		-0.481295
C		-2.062815		0.97352		0.278725
C		-0.826334		1.625573		0.816725
O		0.009382		1.009915		1.471617
N		-0.766039		2.955658		0.525713
C		0.429211		3.740732		0.763591
C		1.329993		3.896172		-0.478234
N		1.68416		2.619		-1.082158
C		2.670816		1.829474		-0.344297
C		2.856645		0.451904		-0.998717
C		3.746778		-0.458784		-0.17373
C		3.21195		-1.037879		0.998998
C		3.853478		-2.05192		1.685706
C		4.05801		-3.659451		0.100628
C		4.601829		-3.089232		-1.041458
C		4.968731		-0.89634		-0.662895
N		-2.34658		-0.304155		0.498558
H		-3.654082		-3.816489		-0.76958
H		-2.996109		-2.550145		-1.827868
H		-2.266498		-2.838731		-0.235642
H		-5.290134		-1.45211		-2.007745
H		-6.182783		-1.002146		-0.531767
H		-5.96125		-2.703852		-0.955531
H		-3.556316		-2.18935		1.897133
H		-4.937555		-3.170321		1.352812
H		-5.167801		-1.457027		1.762722
H		-4.779685		0.829086		-1.319328
H		-1.473175		3.3032		-0.111189
H		0.968058		3.248545		1.575838
H		0.143235		4.739614		1.116121
H		0.788836		4.480253		-1.2344
H		2.20525		4.504691		-0.172369
H		2.019511		2.778882		-2.029824
H		2.288631		1.674123		0.668078
H		3.650369		2.337868		-0.252194
H		3.278779		0.575849		-2.005966
H		1.85709		0.015613		-1.118754
H		2.169767		-0.823548		1.235017
H		3.347403		-2.546251		2.511631
H		4.935895		-2.098868		1.730995
H		2.997636		-3.880816		0.145617
H		4.682376		-4.257645		0.758316
H		3.966954		-2.871756		-1.893513
H		5.650401		-3.246113		-1.278593
H		5.335474		-0.521073		-1.616364
H		5.745256		-1.23698		0.011898
................................................................................
TS 27			Imaginary frequency = 520.7293i
Geometry
O		-2.979328		0.500563		2.395094
C		-2.272032		0.732193		1.424836
C		-0.749221		0.842452		1.387021
C		-0.42079		1.403008		-0.01548
C		-1.652939		0.926079		-0.842481
N		-2.727887		0.908703		0.140421
C		-4.121447		0.632386		-0.192347
C		-4.423847		-0.831462		-0.381231
C		-4.62453		-1.570553		-1.584633
N		-4.84886		-2.845637		-1.370033
O		-4.797615		-2.990305		0.021534
C		-4.548771		-1.794118		0.578913
C		-0.407269		2.975346		-0.002876
O		0.576325		3.521925		-0.861839
C		1.882451		3.599666		-0.290808
C		2.241522		2.411161		0.615242
N		2.111133		1.069742		0.047637
C		3.26631		0.663864		-0.76234
C		3.405322		-0.827143		-1.010334
C		3.17564		-1.612145		1.208114
C		3.588405		-2.924477		1.10157
C		4.8519		-3.274906		0.590339
C		5.743201		-2.316816		0.133688
C		4.611556		-1.334458		-1.480341
C		0.85027		0.82209		-0.661797
H		-0.335566		-0.165061		1.525313
H		-0.386363		1.452126		2.219516
H		-1.492644		-0.074893		-1.272226
H		-1.885089		1.611086		-1.666391
H		-4.375668		1.192786		-1.097933
H		-4.72041		1.032455		0.629897
H		-4.619597		-1.206579		-2.605669
H		-4.474979		-1.764248		1.656797
H		-1.365359		3.358214		-0.367909
H		-0.285993		3.354603		1.021977
H		2.567533		3.674662		-1.141815
H		1.978367		4.526014		0.301351
H		1.629034		2.461459		1.523674
H		3.275772		2.542782		0.954071
H		3.250285		1.176676		-1.747534
H		4.172932		1.015714		-0.253324
H		2.500818		-1.373201		-1.253803
H		3.886414		-0.813227		1.379955
H		2.157937		-1.371757		1.497141
H		2.852701		-3.717426		1.230034
H		5.03289		-4.319147		0.340299
H		5.79859		-1.345896		0.614847
H		6.665797		-2.626406		-0.352003
H		4.614075		-2.226541		-2.095814
H		5.437235		-0.65094		-1.670071
H		0.896432		1.200298		-1.698972
H		0.714726		-0.263682		-0.72622
................................................................................
TS 28			Imaginary frequency = 498.7633i
Geometry
C		-5.058074		-2.066445		0.107672
C		-4.342172		-0.757099		-0.29452
C		-4.579104		-0.498907		-1.792452
C		-2.846931		-0.925381		0.087694
O		-2.526606		-1.24753		1.227862
N		-1.907598		-0.679954		-0.872928
C		-0.476274		-0.843201		-0.622573
C		0.133709		0.256125		0.276795
C		-0.330739		1.672139		-0.126219
O		0.527598		2.664178		0.411813
C		1.831141		2.629433		-0.156635
C		2.211748		1.214903		-0.632902
N		1.60838		0.218172		0.234972
C		2.247823		-0.726456		1.009979
O		1.589259		-1.601057		1.577222
C		3.726478		-0.715986		1.254908
C		4.406025		-1.995169		-0.629639
C		4.631672		-1.02443		-1.583794
C		5.501417		0.061527		-1.363819
C		6.162754		0.240043		-0.155667
C		4.591953		0.374132		1.35594
C		-4.863145		0.376476		0.607369
C		-6.145828		1.127419		0.35421
C		-4.817109		1.842632		0.247645
H		-4.849544		-2.305989		1.152998
H		-4.718242		-2.908362		-0.507792
H		-6.140399		-1.959194		-0.02416
H		-4.130817		0.43834		-2.142968
H		-4.178483		-1.321193		-2.396844
H		-5.651273		-0.444141		-2.006575
H		-2.205592		-0.427342		-1.801268
H		-0.293114		-1.807063		-0.142536
H		0.023544		-0.837648		-1.598095
H		-0.169296		0.054603		1.305505
H		-0.404912		1.771374		-1.223774
H		-1.322683		1.865371		0.285809
H		2.511372		2.971975		0.631552
H		1.904369		3.335099		-1.001482
H		1.852951		1.058071		-1.660964
H		3.291013		1.091566		-0.671271
H		3.965652		-1.585385		1.858581
H		5.179138		-2.271463		0.076494
H		3.622744		-2.735455		-0.763501
H		3.973114		-0.981207		-2.449955
H		5.475108		0.888247		-2.072321
H		6.522242		-0.62401		0.392529
H		6.747744		1.142266		0.006321
H		5.360328		0.332822		2.122344
H		4.255501		1.379747		1.130862
H		-4.652206		0.161981		1.652111
H		-6.787911		1.341408		1.20455
H		-6.690108		0.946686		-0.568891
H		-4.540257		2.549388		1.025338
H		-4.489521		2.136725		-0.746027
................................................................................
TS 29			Imaginary frequency = 494.6932i
Geometry
C		4.507712		-1.402573		-0.938208
C		3.418576		-0.730286		-0.133581
C		2.073922		-0.680635		-0.783869
O		1.885226		-1.138153		-1.912295
N		1.047626		-0.072814		-0.088924
C		-0.32079		-0.106787		-0.591264
C		-1.062972		-1.422658		-0.307369
C		-1.253006		-1.740266		1.196189
C		-2.664126		-2.360015		1.245827
N		-3.460717		-1.637155		0.243005
C		-4.037833		-0.388486		0.760018
C		-5.050073		0.166378		-0.201824
C		-5.217009		1.430861		-0.583521
Cl		-4.240111		2.781698		-0.025515
C		-2.521987		-1.429617		-0.880301
C		3.873297		1.599563		-0.996013
C		5.078242		1.789491		-0.362
C		5.226347		1.672039		1.03488
C		4.156374		1.316296		1.852291
C		3.58926		-0.603976		1.252354
H		4.376507		-1.231836		-2.007533
H		5.49288		-1.037242		-0.628158
H		4.492453		-2.489894		-0.775227
H		1.178253		0.141916		0.888032
H		-0.863233		0.737933		-0.147939
H		-0.267505		0.057196		-1.670694
H		-0.485669		-2.22208		-0.783798
H		-0.481308		-2.407816		1.593214
H		-1.228493		-0.818295		1.794616
H		-2.616074		-3.41821		0.953698
H		-3.140334		-2.311136		2.230299
H		-4.556318		-0.637629		1.69672
H		-3.292471		0.385399		1.008045
H		-5.73114		-0.565051		-0.634711
H		-5.985831		1.74921		-1.277191
H		-2.772212		-0.504735		-1.411125
H		-2.636003		-2.251407		-1.597052
H		2.927458		1.751524		-0.492787
H		3.816807		1.545023		-2.079158
H		5.982214		1.857902		-0.965023
H		6.23442		1.636549		1.443826
H		4.329545		1.180341		2.917595
H		3.166619		1.69752		1.616435
H		2.722945		-0.617713		1.910071
H		4.452602		-1.097316		1.689729
................................................................................
TS 30			Imaginary frequency = 503.2613i
Geometry
C		-2.119307		2.768901		-0.091486
C		-1.164979		1.731564		0.398913
C		0.197853		1.533349		0.1929
C		1.065952		2.367349		-0.684093
O		0.546409		3.187484		-1.448658
N		2.424279		2.226676		-0.660556
C		3.330832		1.484194		0.214041
C		4.231236		0.524154		-0.583881
C		3.432774		-0.628185		-1.265767
C		4.164839		-1.956055		-1.20962
C		5.549951		-1.991099		-1.120973
C		6.195745		-0.996852		-0.365272
C		5.422257		0.001433		0.207706
C		4.285173		-1.332612		1.708752
C		3.68197		-2.341583		0.976406
N		0.583988		0.427789		0.903225
N		-0.436306		-0.067506		1.530825
N		-1.508794		0.716174		1.234505
C		-2.808953		0.386653		1.822336
C		-3.820458		-0.151851		0.834325
C		-4.969651		0.563978		0.4798
C		-5.908005		0.051466		-0.416239
C		-5.679581		-1.206419		-0.962469
F		-6.571422		-1.716615		-1.829906
C		-4.558187		-1.963262		-0.639849
C		-3.652742		-1.415783		0.258722
F		-2.57063		-2.138181		0.598156
H		-1.562052		3.510795		-0.662504
H		-2.638361		3.258966		0.742313
H		-2.881411		2.328595		-0.744903
H		2.855596		2.859842		-1.325829
H		2.729426		0.943036		0.939126
H		3.958199		2.20515		0.759329
H		4.681143		1.130229		-1.388025
H		2.433594		-0.719444		-0.827384
H		3.274333		-0.370569		-2.321272
H		3.642378		-2.797419		-1.661869
H		6.091099		-2.893435		-1.39848
H		7.225651		-1.14415		-0.046255
H		5.889953		0.710238		0.890217
H		5.200277		-1.52635		2.257253
H		3.689874		-0.508328		2.08615
H		2.616275		-2.295497		0.774319
H		4.119311		-3.333849		0.956209
H		-3.207405		1.282634		2.308332
H		-2.58242		-0.349516		2.597285
H		-5.135654		1.544451		0.918236
H		-6.798345		0.605531		-0.691316
H		-4.396753		-2.945587		-1.067428
................................................................................
TS 31			Imaginary frequency = 509.5438i
Geometry
C		2.242555		2.701063		-0.297489
C		1.29181		1.571108		-0.514042
C		-0.036639		1.377569		-0.145354
C		-0.885166		2.360305		0.584591
O		-0.497881		3.526989		0.713173
N		-2.078314		1.973085		1.122992
C		-2.80417		0.696655		1.081336
C		-3.854272		0.678575		-0.011675
C		-5.174585		1.043471		0.237736
C		-6.444645		-0.778945		0.19403
C		-6.193408		-1.185165		-1.11308
C		-4.887585		-1.582136		-1.447473
C		-3.929345		-1.610762		-0.446487
C		-4.347911		-2.02932		0.94924
C		-5.755255		-1.49215		1.343703
N		-0.443496		0.159374		-0.622278
N		0.536191		-0.413183		-1.24921
N		1.602083		0.431509		-1.18648
C		2.857812		0.035508		-1.826287
C		3.967891		-0.310833		-0.857941
C		5.115473		0.479481		-0.726699
C		6.1437		0.142843		0.154026
C		6.008404		-1.013042		0.914483
F		6.987767		-1.353282		1.771024
C		4.892772		-1.838038		0.818818
C		3.895834		-1.466457		-0.07293
F		2.816704		-2.259709		-0.193702
H		1.700225		3.519372		0.175736
H		2.658298		3.056958		-1.24904
H		3.082174		2.401081		0.340315
H		-2.584835		2.769689		1.493108
H		-3.276755		0.56669		2.06259
H		-2.067894		-0.093522		0.951643
H		-3.450274		0.831552		-1.0072
H		-5.476042		1.290114		1.254389
H		-5.758862		1.526179		-0.537056
H		-7.412074		-0.337777		0.429761
H		-6.90255		-0.945499		-1.902975
H		-4.590047		-1.632226		-2.492976
H		-2.883673		-1.759654		-0.706017
H		-4.367063		-3.128078		0.963836
H		-3.593192		-1.74163		1.687934
H		-5.699363		-0.834926		2.219629
H		-6.390047		-2.336517		1.64465
H		3.182308		0.84649		-2.485625
H		2.592693		-0.823611		-2.447134
H		5.207853		1.378084		-1.330899
H		7.032853		0.754747		0.255904
H		4.804203		-2.7404		1.411927
................................................................................
TS 32			Imaginary frequency = 456.8478i
Geometry
C		-8.319802		2.451203		0.085382
C		-6.912239		1.989513		-0.210401
C		-5.850246		2.430288		0.620612
C		-4.56157		1.980038		0.511552
C		-5.102392		-0.571598		0.681331
C		-3.822767		-0.900179		0.056405
O		-3.658774		-0.984958		-1.165366
N		-2.759774		-1.095162		0.928103
C		-1.462373		-1.418927		0.573403
N		-0.545147		-1.596498		1.483221
C		0.661712		-1.919027		0.889606
C		0.664002		-1.977136		-0.47516
S		-0.941181		-1.620854		-1.095311
C		1.853899		-2.323172		-1.327908
C		3.153394		-2.180401		-0.508751
N		3.517073		-0.767887		-0.407375
C		4.811186		-0.379537		-0.242321
O		5.734966		-1.195056		-0.201067
C		5.099703		1.101429		-0.12688
C		6.454874		1.447034		-0.018214
C		6.87586		2.767755		0.095107
C		5.925571		3.790167		0.104749
C		4.572293		3.480036		0.001403
C		4.157594		2.149312		-0.113757
O		2.819008		1.851063		-0.21261
C		2.998532		-2.833333		0.881544
C		1.893005		-2.166402		1.718773
C		-6.275151		-0.692811		-0.067815
C		-6.682153		0.981824		-1.150252
H		-9.063098		1.729035		-0.268669
H		-8.483482		2.616631		1.156768
H		-8.53125		3.40371		-0.420658
H		-6.113853		3.040913		1.484161
H		-4.172456		1.550511		-0.402685
H		-3.82012		2.247492		1.259699
H		-5.14326		-0.424009		1.755299
H		-2.909783		-1.048537		1.928494
H		1.912367		-1.686297		-2.219729
H		1.777822		-3.357807		-1.691806
H		3.973226		-2.6735		-1.037518
H		2.784631		-0.0709		-0.37614
H		7.164883		0.627085		-0.026772
H		7.933728		2.998769		0.175877
H		6.231393		4.829118		0.193027
H		3.824895		4.272131		0.00951
H		2.302822		2.671292		-0.185475
H		3.959069		-2.784919		1.403456
H		2.760608		-3.895648		0.734666
H		2.254355		-1.212402		2.128747
H		1.636674		-2.789094		2.584252
H		-7.21564		-0.778735		0.467434
H		-6.208626		-1.281814		-0.978485
H		-7.519177		0.653466		-1.764105
H		-5.721101		0.909142		-1.650112
................................................................................
TS 33			Imaginary frequency = 439.8088i
Geometry
O		1.615024		1.433714		-1.369798
C		2.384374		1.857599		-0.511731
O		2.857099		3.124216		-0.657549
C		2.895698		1.095347		0.623879
C		4.750204		0.192551		-0.955955
C		5.141261		-0.857211		-0.161063
C		4.235881		-1.820607		0.32711
C		2.858435		-1.722742		0.124184
C		2.325135		-0.068606		1.186309
C		0.837709		-0.41761		1.312811
O		0.470038		-0.935258		2.36553
N		0.024372		-0.167082		0.258129
C		-1.421726		-0.373555		0.328712
C		-2.214508		0.925464		0.238048
C		-1.808167		1.995408		-0.570369
C		-2.580803		3.155498		-0.654514
C		-3.771543		3.263607		0.064451
C		-4.185743		2.20169		0.870235
C		-3.412608		1.044264		0.953874
C		-1.848057		-1.397135		-0.753767
C		-1.122802		-2.756317		-0.639658
C		-2.234109		-3.769317		-0.954807
C		-3.455392		-3.063159		-0.365409
O		-3.251464		-1.673328		-0.628049
H		3.407143		3.363153		0.106293
H		3.707856		1.549883		1.183415
H		3.852701		0.152314		-1.559471
H		5.443215		0.994028		-1.197411
H		6.155964		-0.867926		0.233474
H		4.600881		-2.537514		1.060063
H		2.221208		-2.485701		0.562749
H		2.476531		-1.304573		-0.803069
H		2.777849		-0.342507		2.133959
H		0.431505		0.31363		-0.542569
H		-1.608061		-0.831965		1.303164
H		-0.878472		1.945237		-1.130518
H		-2.246179		3.976708		-1.283263
H		-4.370341		4.168476		-0.000144
H		-5.110105		2.274612		1.437641
H		-3.742717		0.218057		1.577105
H		-1.689498		-0.947792		-1.745192
H		-0.752896		-2.899024		0.382991
H		-0.267997		-2.829065		-1.317706
H		-2.056006		-4.757572		-0.518697
H		-2.354126		-3.888774		-2.037983
H		-3.529021		-3.245487		0.719019
H		-4.405045		-3.354395		-0.825865
................................................................................
TS 34			Imaginary frequency = 513.2062i
Geometry
C		8.667574		-1.389185		0.417807
C		7.781291		-1.76008		-0.766988
O		6.457993		-2.1288		-0.369765
C		5.534861		-1.163082		-0.088891
C		5.742564		0.21721		-0.19773
C		4.700404		1.098005		0.102891
C		3.44324		0.646848		0.5114
C		2.350334		1.633098		0.889236
O		2.205807		1.721979		2.317351
C		0.987839		1.368017		0.218013
C		-0.091703		2.350763		0.739784
C		-1.218817		2.539623		-0.2999
N		-1.435675		1.321273		-1.083459
C		-2.259815		0.281687		-0.668748
O		-2.105445		-0.880321		-1.043993
N		-3.27764		0.635165		0.211598
C		-4.313283		-0.367233		0.500336
C		-5.351983		-0.486085		-0.599471
C		-6.242254		-2.504906		-0.000214
C		-6.952579		-2.179654		1.141485
C		-7.976497		-1.214292		1.129399
C		-8.332247		-0.54729		-0.030217
C		-6.403686		0.42099		-0.681524
C		-0.287889		0.977455		-1.937189
C		1.049786		1.441446		-1.316549
C		3.255051		-0.742701		0.614792
C		4.278898		-1.63463		0.323574
H		8.295297		-0.503795		0.942066
H		8.707998		-2.216947		1.132918
H		9.686963		-1.180281		0.072895
H		7.743606		-0.956022		-1.513282
H		8.170377		-2.652072		-1.266514
H		6.700626		0.618815		-0.507162
H		4.880804		2.167608		0.021757
H		2.678957		2.638254		0.595842
H		2.126181		0.81486		2.65358
H		0.66983		0.348588		0.482305
H		-0.505287		1.978487		1.681324
H		0.359349		3.326713		0.962896
H		-2.140261		2.863726		0.186737
H		-0.955472		3.334487		-1.008687
H		-3.63415		1.577261		0.112701
H		-4.795556		-0.081137		1.441595
H		-3.789487		-1.309518		0.656281
H		-4.991407		-0.945778		-1.51612
H		-5.384735		-3.170042		0.060035
H		-6.714447		-2.467101		-0.974896
H		-6.575261		-2.514253		2.106522
H		-8.33362		-0.833629		2.085164
H		-9.041205		0.276108		0.011965
H		-8.28919		-1.052133		-0.988569
H		-6.512406		1.188764		0.079835
H		-6.833237		0.671368		-1.647159
H		-0.420979		1.429832		-2.930113
H		-0.302373		-0.106219		-2.057655
H		1.85938		0.817467		-1.709096
H		1.280066		2.473387		-1.618254
H		2.290533		-1.143543		0.919272
H		4.128941		-2.7072		0.398311
................................................................................
TS 35			Imaginary frequency = 496.9448i
Geometry
C		-7.423194		-2.101901		0.256534
N		-6.158116		-1.420676		0.040553
C		-5.211735		-1.063422		0.932331
C		-4.229036		-0.455749		0.172438
C		-2.989249		0.123889		0.759273
O		-2.888247		0.162053		1.991243
N		-2.006297		0.60205		-0.049744
C		-1.915885		0.568769		-1.518809
C		-0.40625		0.5951		-1.781578
C		0.17082		1.418708		-0.612606
N		1.56309		1.081076		-0.288887
C		2.0161		-0.154832		0.087548
O		1.272196		-1.119324		0.223979
C		3.532918		-0.215335		0.396263
C		4.409425		0.441491		-0.718995
C		5.560813		-0.43796		-1.167899
C		5.346979		-1.801345		-1.284316
C		4.496712		-2.421244		-0.352397
C		3.936595		-1.656216		0.658373
C		5.866626		-1.084065		1.748384
C		6.657027		-0.398283		0.84195
C		0.096613		2.949394		-0.813112
C		-0.050538		3.515121		0.60762
C		-1.035317		2.536109		1.28012
C		-0.80358		1.162323		0.586441
N		-4.634762		-0.471422		-1.133819
N		-5.796454		-1.052882		-1.217959
H		-8.06097		-1.519998		0.928002
H		-7.254904		-3.095324		0.682118
H		-7.90574		-2.197112		-0.716632
H		-5.27833		-1.244651		1.993125
H		-2.424372		1.43949		-1.956472
H		-2.405064		-0.317333		-1.9203
H		-0.005594		-0.419282		-1.730801
H		-0.158811		1.025921		-2.757917
H		2.244259		1.819938		-0.392395
H		3.642378		0.362373		1.324437
H		3.785902		0.620319		-1.607069
H		4.777119		1.424116		-0.400713
H		6.296595		0.045471		-1.807953
H		5.990643		-2.407681		-1.917827
H		4.4735		-3.506248		-0.280767
H		3.381499		-2.150028		1.450002
H		6.104312		-2.109418		2.009602
H		5.286206		-0.544468		2.49083
H		6.680583		0.687911		0.849014
H		7.53038		-0.873731		0.409951
H		0.957472		3.339341		-1.371662
H		-0.797245		3.18781		-1.402545
H		-0.403407		4.551889		0.618373
H		0.918979		3.499971		1.122263
H		-0.903206		2.470436		2.362866
H		-2.067745		2.855761		1.104546
H		-0.403325		0.422349		1.279767
................................................................................
TS 36			Imaginary frequency = 478.6166i
Geometry
C		7.575768		-1.601263		-0.296095
N		6.228136		-1.116563		-0.05203
C		5.366		-0.513831		-0.895937
C		4.237364		-0.279095		-0.132128
C		3.024614		0.403669		-0.663822
O		3.077499		0.881087		-1.803404
N		1.902319		0.498482		0.097342
C		1.635503		-0.076606		1.425794
C		0.110656		-0.228264		1.445797
C		-0.402028		0.934075		0.569792
N		-1.69818		0.683825		-0.068597
C		-1.971273		-0.380396		-0.89734
O		-1.102951		-1.175637		-1.262893
C		-3.376353		-0.514294		-1.363814
C		-4.313764		0.515614		-1.385474
C		-5.769731		0.227906		0.198417
C		-4.94895		0.133201		1.320202
C		-4.096394		-0.981808		1.430694
C		-4.12401		-1.943335		0.436857
C		-5.41119		-2.260663		-0.292928
C		-6.387914		-1.049075		-0.347785
C		-0.501291		2.28901		1.30749
C		-0.248744		3.338181		0.214853
C		0.898597		2.721416		-0.612371
C		0.731824		1.179686		-0.481003
N		4.478253		-0.744644		1.131432
N		5.676551		-1.25103		1.183947
H		8.225194		-0.781191		-0.615512
H		7.56894		-2.381464		-1.062693
H		7.942528		-2.014548		0.643962
H		5.58177		-0.293871		-1.929182
H		1.9914		0.598027		2.217329
H		2.162026		-1.02099		1.555658
H		-0.170872		-1.172453		0.975061
H		-0.297069		-0.198898		2.462716
H		-2.491966		1.153099		0.344877
H		-3.500313		-1.367795		-2.020872
H		-4.018462		1.52087		-1.100317
H		-5.097144		0.488053		-2.137334
H		-6.361386		1.131325		0.059234
H		-4.798262		0.996944		1.965373
H		-3.286686		-0.972959		2.156067
H		-3.349239		-2.705761		0.406125
H		-5.896484		-3.088445		0.242797
H		-5.196497		-2.647371		-1.294762
H		-6.76174		-0.891917		-1.365451
H		-7.270101		-1.268994		0.267674
H		-1.455741		2.408273		1.837262
H		0.289946		2.341501		2.065807
H		-0.000773		4.324975		0.620659
H		-1.146986		3.456425		-0.403581
H		0.892252		3.040357		-1.657521
H		1.86833		3.013871		-0.196447
H		0.499298		0.71409		-1.438413
[truncated: 89,958 more rows]
