# Supplementary material for: AMADAR: a python-based package for large scale prediction of Diels–Alder transition state geometries and IRC path analysis
Source: J Cheminform. 2022 Jun 15;14:39. doi: 10.1186/s13321-022-00618-3 (PMC9202188; doi:10.1186/s13321-022-00618-3)
Supplement: Supplementary file 4 — Additional file 4. SMILES of potential Diels-Alder adducts. [file 13321_2022_618_MOESM4_ESM.csv]

smiles	zincid	NCR	NS	MW
O=C(C[C@@H]1C=CCCC1)NC1CCN(C(=O)C[C@@H]2C=CCC2)CC1	ZINC000944063077	1	1	330.2307282
Cn1c(Cl)cnc1COC(=O)C[C@H]1C=CCCC1	ZINC000187002222	1	1	268.0978555
C[C@@H]1CN(C(=O)CN2C(=O)[C@H]3[C@H]4C=C[C@@H](C4)[C@@H]3C2=O)CCN1C(=O)OC(C)(C)C	ZINC000742087595	1	4	403.210721
O=C(NC[C@@H]1OC[C@@H]2CCN(C(=O)[C@@H]3CC=CCC3)C[C@@H]21)c1cc(Cl)c(O)cc1O	ZINC001789992641	1	1	434.1608496
CC(=O)c1ccc(NC(=O)COC(=O)[C@H](C(C)C)N2C(=O)[C@@H]3[C@H]4C=C[C@@H](C4)[C@@H]3C2=O)cc1	ZINC000408665259	1	4	438.1790866
CC(C)=C(F)C(=O)NC[C@H]1CC[C@H](NC(=O)[C@H]2C[C@H]3C=C[C@H]2C3)CC1	ZINC001060653961	1	3	348.2213064
C[C@]1(CNC(=O)[C@@H]2C[C@@H]3C=C[C@H]2CC3)CN(CCC(F)(F)F)CCO1	ZINC001107958010	2	3	360.2024628
CNC(=O)NC(=O)CNCCCNC(=O)[C@@H]1C[C@H]2C=C[C@H]1O2	ZINC001161290045	1	3	310.1641052
CC1=CC[C@](C)(C(=O)NC2CCN(CC(=O)NC(C)C)CC2)CC1	ZINC001230320858	1	3	335.2572773
c1nc2ccc(C3=CC[C@H](N4CCOCC4)CC3)nc2[nH]1	ZINC001245420368	1	2	284.1637113
O=C(O)C1(CS(=O)(=O)NC[C@@]2(Cc3ccccc3)C=CCCC2)CCCC1	ZINC001601715526	1	2	391.1817294
C[C@@H](CN(C)C(=O)CN1C(=O)[C@@H]2CC=CC[C@@H]2C1=O)c1nn[nH]n1	ZINC000566025075	1	2	332.1596885
C[C@]12CN(C(=O)Nc3ccc(F)cc3F)C[C@H]1[C@H]1C=C[C@@H]2C1	ZINC000929170070	1	5	304.1387196
Cc1n[nH]c(C)c1C(=O)NC[C@@H]1CCCN(C(=O)[C@@H]2C[C@@H]3C=C[C@H]2CC3)C1	ZINC000975458439	2	3	370.2368762
COc1cccnc1CNC(=O)C1=C(C(=O)O)CCCC1	ZINC000872873044	1	2	290.1266571
CC1(C)[C@@H](NC(=O)[C@@H]2[C@H]3C=C[C@@H](CC3)[C@@H]2C(=O)O)CS1(=O)=O	ZINC001604560711	2	4	327.1140438
CN1CCC(C(=O)NCCNCCC2=CCCCC2)CC1	ZINC001133281785	1	1	293.2467126
O=C(N[C@H]1CC[C@@H](CNCC2=CCCCC2)C1)C1CC(F)(F)C1	ZINC000994881720	1	1	326.21697
Cc1nc(C)c(C(=O)N[C@@]2(C)CCN(CCC3=CCCCC3)C2)[nH]1	ZINC001046626494	1	1	330.2419616
COc1cccc([C@@H](C)N2CC(N(C)C(=O)[C@H]3CC=CCC3)C2)c1	ZINC001042467025	1	1	328.2150781
c1nc2cc(C3=CC[C@@H](N4CCCC4)CC3)cnc2o1	ZINC001242695134	1	2	269.1528122
N[C@H](CNC(=O)[C@@H]1CC=CC[C@H]1c1nc2ccccc2s1)C1CC1	ZINC000261922405	1	2	341.1561834
CN(C(=O)C(=O)NC[C@@H]1CC=CCC1)[C@H]1CCCN(c2ccccc2)C1	ZINC000477591913	1	1	355.2259772
C[C@@H]1[C@H](NC(=O)c2ccccc2)CCN1C(=O)CC1=CCCCC1	ZINC001011572279	1	1	326.1994281
COc1nn(C)cc1C(=O)NCC1CN(C(=O)C[C@@H]2C=CCCC2)C1	ZINC001003547443	1	1	346.2004907
O=C(N[C@H]1CC=C(c2ccc(F)cc2)CC1)c1ccc2cccnc2n1	ZINC001357719308	1	2	347.1433904
C/C(=C/CNC(=O)[C@H](CC(C)C)N1C(=O)[C@@H]2CC=CC[C@H]2C1=O)C(=O)O	ZINC001588964915	1	2	362.1841719
O=C(NC/C=C/CNCc1cc(-c2nn[nH]n2)ccc1F)[C@H]1C[C@H]2C=C[C@H]1C2	ZINC001593052239	1	3	382.1917376
Cc1nc(C)c(C(=O)NCC2(O)CN(C(=O)[C@H]3CC=CCC3)C2)s1	ZINC001042991434	1	1	349.1460126
CC[C@H](C)NC(=O)CNCC1CCN(C(=O)[C@@H]2C[C@@H]3C=C[C@H]2CC3)CC1	ZINC001205345015	2	3	361.2729274
CC[C@@H](C)[C@@H](NC(=O)COC(=O)CC1=CCCCC1)C(=O)O	ZINC000736884808	1	1	311.1732729
Cc1ccc(C(=O)NC[C@@H]2CCCN(C(=O)[C@@H]3C[C@@H]4C=C[C@H]3CC4)C2)cn1	ZINC000975110393	2	3	367.2259772
O=C(C(=O)N1O[C@H]2C=C[C@H]1CC2)N1CCN(C[C@H]2CCOC2)CC1	ZINC001332088545	1	2	335.1845063
C=C(C)[C@@H]1OCC[C@@H]1C(=O)N[C@@H]1[C@H]2CN(C(=O)[C@H]3CC=CCC3)C[C@H]21	ZINC000976592208	1	1	344.2099928
CCN(CC)C(=O)N1CCC(C(=O)N[C@H]2CC=CCC2)CC1	ZINC000330829055	1	1	307.2259772
CC(C)(C)C(=O)NCC(=O)O[C@H]1C=CC[C@@H](C(=O)O)C1	ZINC001589690891	1	2	283.1419728
CO[C@@H]1CN(Cc2cc(C)no2)C[C@H]1NC(=O)[C@]1(C)CC=C(C)CC1	ZINC001082380492	1	3	347.2208918
COCCN(C[C@@H]1CC=CCC1)c1nnc(CC2CCCC2)n1C[C@H]1CCOC1	ZINC000461691965	1	1	402.2994765
CC1=C(C)C[C@](C)(C(=O)NC2CN(C(=O)Cc3ccoc3)C2)CC1	ZINC000994354378	1	4	330.1943427
COCCN(C[C@H]1CC=CCC1)C(=O)c1nn(C)c2ccccc2c1=O	ZINC000568156372	1	1	355.1895917
CC1(C(=O)N2[C@@H]3CC[C@H]2[C@H](NC(=O)C[C@H]2CC=CCC2)C3)CCOCC1	ZINC001004967449	1	1	360.2412929
C[C@@H]1CC=CC[C@H]1NC(=O)[C@@H]1CC(=O)N(c2ccc(-c3nn[nH]n3)cc2)C1	ZINC001591732090	1	2	366.1804239
C[C@@]1(C(=O)Nc2nc3c(s2)C[C@@H](NC(=O)[C@@H]2CCCCN2Cc2ccccc2)CC3)CC=CCC1	ZINC001827226443	1	2	492.2558974
CC(=O)N1CCCC[C@H](NC(=O)[C@]2(C)CC=C(C)CC2)C1	ZINC000943291707	1	3	292.2150781
Cc1cnc(CC(=O)N[C@@H]2C=CCCC2)s1	ZINC000336033760	1	1	236.0983341
Cc1ncccc1C(=O)N(C)C[C@H]1CCN1C(=O)C[C@H]1C=CCCC1	ZINC000978218204	1	1	341.2103271
CCc1noc(CN[C@@H]2CCCN(C(=O)[C@H]3CCC(C)=C(C)C3)C2)n1	ZINC000999229579	1	3	346.2368762
Fc1ccc(Oc2ccc(C3=CCC4(CC3)OCCO4)nn2)c(F)c1	ZINC001240704590	1	3	346.1128988
CC#CCN1C[C@@H](NC(=O)[C@@H]2C[C@@H]3C=C[C@H]2CC3)CC2(CCOCC2)C1	ZINC001089941885	2	3	356.2463783
O=C(O)[C@H]1CC=CC[C@H]1NCc1cc2ncccc2o1	ZINC001777659978	1	2	272.1160924
C[C@H]1C[C@H](NC(=O)CC2=CCCCC2)CN1C(=O)c1ccc(-c2nn[nH]n2)[nH]1	ZINC001590198628	1	1	383.206973
CC(=O)N1CC(C(=O)N2C[C@@H]3C(NC(=O)CC4=CCCCC4)[C@H]3C2)C1	ZINC001012871003	1	1	345.2052417
CCOC(=O)C[C@H](O)CNCCC1=CC[C@H]2C[C@H]1C2(C)C	ZINC001253814532	2	5	295.2147438
CN(C)C[C@@H](NC(=O)C1=C[C@@H](O)[C@@H](O)[C@H](O)C1)c1cccc(C(F)(F)F)c1	ZINC000633768049	1	4	388.1609919
C[C@]1(C(=O)N2CCCn3nnc(Cn4ccnc4)c3C2)CC=CCC1	ZINC001142541457	1	2	340.2011594
O=C(OCC1CCC1)[C@@H]1CC=CC[C@@H]1C(=O)OCC1CCC1	ZINC000754264461	1	2	306.1831093
C[C@@H]1CN(Cc2cn(CCC3=CCCCC3)nn2)C[C@H](C)O1	ZINC000887548923	1	1	304.2263115
CC(C)S(=O)(=O)Cc1cccc(NC(=O)[C@@H]2[C@H]3C=C[C@@H](C3)[C@H]2C(=O)O)c1	ZINC000489055891	1	4	377.1296938
CCC1(C(=O)O[C@@H](C)C(=O)NCCC2=CCCCC2)CCOCC1	ZINC000778885048	1	1	337.2253085
N#Cc1c(NC(=O)[C@@H]2CC=CC[C@@H]2C(=O)O)sc2c1CC[C@H](c1ccccc1)C2	ZINC000017087397	1	2	406.1351136
O=C1[C@@H]2[C@H]3C=C[C@@H](C3)[C@@H]2C(=O)N1CCN[C@@H]1CCC[C@@H](C(F)(F)F)C1	ZINC000130175663	1	4	356.1711626
O=C(C[C@@H]1C=CCCC1)NNc1ccccc1Br	ZINC000187075764	1	1	308.0524253
C[C@@H](NC(=O)C1=C[C@@H](O)[C@@H](O)[C@H](O)C1)c1ccc(Oc2cccnc2)cc1	ZINC000614899046	1	4	370.1528718
COc1ccccc1NC(=O)[C@H](C)N1C(=O)[C@H]2[C@@H](C1=O)[C@H]1C=C[C@H]2[C@@H]2C[C@H]21	ZINC000239165055	2	4	366.1579572
CC(C)Cc1ccc([C@H](NC(=O)CN2C(=O)[C@@H]3[C@H]4C=C[C@@H](C4)[C@@H]3C2=O)C2CC2)cc1	ZINC000506265337	1	4	406.2256428
O=C(Nc1nc2c(s1)C[C@@H](NC(=O)[C@]1(F)CCCC=C1F)CC2)c1cc2ccsc2[nH]1	ZINC001824012353	1	3	462.0995743
C[C@H](CN)NC(=O)NC[C@@H]1C=C[C@H]2C[C@@H]1CO2	ZINC001120631690	1	3	239.1633769
C[C@@H]1CN(CC2=CCCCC2)C[C@H]1CNC(=O)c1nccnc1C(N)=O	ZINC001093184343	1	1	357.2164751
O=C1OCc2ccc(NC3=CC[C@@H](C(F)(F)F)CC3)cc21	ZINC001196886694	1	2	297.0976633
COc1ccccc1[C@@]1(C)NC(=O)N(Cc2nc(C(C)(C)C3=CCCCC3)no2)C1=O	ZINC000683606956	1	1	424.2110554
Cc1c[nH]cc1C(=O)N1CCC[C@@H](N(C)C(=O)[C@@H]2C[C@@H]3C=C[C@H]2CC3)C1	ZINC000984225556	2	3	355.2259772
CC1=C(C)C[C@@H](C(=O)N2CCC[C@H](CNCc3cnns3)C2)CC1	ZINC001024001316	1	3	348.1983825
C[C@@H](CC(=O)N1CCN(CC2=CCCCC2)CC1)NC(N)=O	ZINC001112852154	1	1	308.2212261
CN(C[C@@H]1CCCN(C(=O)[C@@H]2C[C@@H]3C=C[C@H]2CC3)C1)c1ncc(C#N)cc1F	ZINC001058709622	2	3	382.2168897
O=C(N[C@@H]1CN(C(=O)[C@@H]2CC=CCC2)C[C@H]1O)c1ccc(F)nc1	ZINC001023214516	1	1	333.1488697
Cc1noc(C)c1CC(=O)N1CC[C@@H]2CCN(C(=O)[C@@H]3CC=CCC3)C[C@@H]21	ZINC000975560921	1	1	371.2208918
O=C(N[C@H]1CCOC1)OC[C@@H]1CCCCN1C(=O)C1=C[C@@H](O)[C@@H](O)[C@H](O)C1	ZINC000854438877	1	4	384.1896512
CCc1nc(C(=O)N2[C@@H]3CC[C@H]2C[C@@H](NC(=O)[C@H]2CC=CCC2)C3)co1	ZINC001798912108	1	1	357.2052417
Cc1nn(C)cc1C(=O)NC[C@H]1CN(CC2=CCCCC2)CCO1	ZINC001035322745	1	1	332.2212261
CN(C(=O)[C@H]1CC=CCC1)[C@H]1CCN(C(=O)C2CCCCCC2)C1	ZINC000936875027	1	1	332.2463783
COc1cc(C)nc(N2C[C@H]3C(NC(=O)C[C@H]4C=CCCC4)[C@@H]3C2)n1	ZINC001056333599	1	1	342.2055761
Brc1cccc(N2CC[C@H](CNC[C@@H]3CC=CCC3)C2)c1	ZINC000236571927	1	1	348.1201109
O=C(Nc1ccc2c(c1)CCCC2=O)C(=O)N1C[C@H]2[C@H](C1)[C@H]1C=C[C@H]2CC1	ZINC000571633359	2	4	364.1786926
CCc1nnsc1C(=O)N1CC[C@@H](CN(C)CC2=CCCCC2)C1	ZINC001029779507	1	1	348.1983825
Cn1cnn(CCC(=O)NCC[C@@H]2C[C@H]3C=C[C@H]2C3)c1=O	ZINC000654046028	1	3	290.1742759
O=C(NC1[C@H]2CN(CC3=CCCCC3)C[C@H]12)C1(C2CC2)CCC1	ZINC000961374458	1	1	314.2358136
O=C(N[C@H]1CCCN(c2cnc(-c3nn[nH]n3)cn2)C1)[C@@H]1CC=CCC1	ZINC001592983805	1	1	354.1916573
COc1ccc(C2(NC(=O)[C@H]3C[C@H]4C=C[C@H]3C4)CCOCC2)cc1F	ZINC000487497621	1	3	345.1740218
COC(=O)[C@H]1CC[C@H]2[C@@H]3C(=O)C=C4C=CCC[C@]4(C)[C@H]3CC[C@]12C	ZINC000043758865	2	6	328.2038448
O=C(N[C@]12CCC[C@H]1CN(C(=O)c1cccc3c[nH]nc31)C2)[C@@H]1C[C@@H]2C=C[C@H]1CC2	ZINC001007524715	2	3	404.2212261
CC(=O)N1C[C@H](O)[C@@H](N(C)C(=O)C[C@H]2CC=CCC2)C1	ZINC000958913281	1	1	280.1786926
CC1=CC[C@@H](C(=O)N2CCCC[C@@H]2c2cc(NC(=O)c3ccncc3F)n[nH]2)CC1	ZINC001818395360	1	2	411.2070533
COc1cccc(C2(F)CCN(C(=O)[C@@]3(C)CC=CCC3)CC2)c1	ZINC000451634247	1	2	331.1947573
CCOC(=O)C1=C[C@@H](OC(CC)CC)[C@@H](NC(C)=O)[C@@H](NC(=O)c2c(F)c(C)nn2C)C1	ZINC001185395385	1	4	452.2434984
CNC(=O)[C@H](C)N1C[C@H]2CC[C@@H](C1)N2C(=O)[C@]1(C)CC=C(C)CC1	ZINC001018299032	1	3	333.2416272
CO[C@@H]1CN(C(=O)[C@H]2CC=CC[C@@H]2C(=O)N2CCOCC2)C[C@@H]1OC	ZINC000330176877	1	2	352.199822
CCN(CC)C(=O)CNC(=O)[C@@]1(C)CC=CCC1	ZINC000822777657	1	2	252.183778
COc1ccc(CN2[C@@H]3CC[C@H]2[C@H](NC(=O)[C@@H]2CCC(C)=C(C)C2)C3)nn1	ZINC001097124786	1	3	370.2368762
CCOC(=O)C[C@H](NC(=O)[C@H]1[C@H]2C=C[C@@H](C2)[C@H]1C(=O)OC)c1cccc(O)c1	ZINC001181850388	1	4	387.1681875
COC(=O)[C@@H]1CC=CC[C@@H]1C(=O)NC1(c2ccc(NC(=O)c3nc(C)c(C)s3)cc2)CCC1	ZINC001789984870	1	2	467.1878774
Cc1noc(C)c1C(C)(C)C(=O)NC1CN(C(=O)[C@@H]2C[C@@H]3C=C[C@H]2CC3)C1	ZINC000998020586	2	3	371.2208918
CC(C)(C)OC(=O)N[C@@H](CC(=O)N1CCCC12CN(C(=O)[C@]1(C)CC=CCC1)C2)C1CCCC1	ZINC001845758274	1	2	473.3253569
Cn1ccnc1COc1ccc(CN2C[C@@H]3[C@@H](C2)[C@H]2C=C[C@H]3CC2)cc1	ZINC000449444186	2	4	349.2154125
CC[C@H](N[C@H]1CC=C(c2ccc(F)cc2)CC1)c1ccncc1	ZINC000354091101	1	2	310.184527
Cc1cccnc1CNC[C@H](O)CNC(=O)[C@]1(C)CCC(C)=C(C)C1	ZINC001753947167	1	4	345.2416272
Cc1cc(C)n(CC(=O)NC2CN(C(=O)C[C@H]3C=CCCC3)C2)n1	ZINC000995510600	1	1	330.2055761
Cn1c([C@H]2CCCN(C(=O)OC(C)(C)C)C2)nnc1N1C[C@@H]2CC=CC[C@@H]2C1	ZINC000871042197	1	2	387.2634253
C[C@H](c1cccc(S(N)(=O)=O)c1)N(C)C(=O)CN1C(=O)[C@@H]2CC=CC[C@@H]2C1=O	ZINC000584339630	1	2	405.1358418
CC1=C(C)C[C@@H](C(=O)N[C@H]2C[C@H](NC(=O)[C@@H]3C[C@H]3C)C2)CC1	ZINC000973308829	1	3	304.2150781
C[C@H]1[C@@H](NCC2=CCCCC2)CCN1C(=O)C1(CN(C)C)CC1	ZINC001179431366	1	1	319.2623627
Cc1cc(C(=O)N2CC[C@@H](CNCC3=CCCCC3)[C@@H](C)C2)cnn1	ZINC001075269405	1	1	342.2419616
CC(C)c1cccc(C2=CCC(F)(F)CC2)n1	ZINC001242233747	1	3	237.132906
Cn1[nH]c(CNC[C@H]2C[C@H](NC(=O)C[C@H]3C=CCCC3)C2)nc1=O	ZINC000984002534	1	1	333.2164751
C=CCCN1CC([C@H](C)NC(=O)[C@@H]2C[C@@H]3C=C[C@H]2CC3)C1	ZINC000969696190	2	3	288.2201635
C[C@@H](C(=O)N(C[C@@H]1C[C@H]2C=C[C@H]1C2)C1CCN(C)CC1)N1CC(C)C1	ZINC000584123354	1	3	345.2780127
COCCN(C[C@@H]1CC=CCC1)C(=O)C(=O)Nc1cccc(C)c1C(=O)N1CCCC1	ZINC000484971965	1	1	427.2471065
Cc1cc(Cn2c([C@H]3CC=CCC3)nnc2N2CC[C@@](C)(C(=O)O)C2)no1	ZINC001607657268	1	1	371.1957397
C1=C[C@H]2C[C@H]1[C@H](CNC(C1CC1)C1CC1)C2	ZINC000104661974	1	3	217.1830497
C[C@@]12C=C[C@@H](O1)[C@@H](C(=O)O)[C@H]2C(=O)Nc1ccc(/N=N\c2ccccc2)cc1	ZINC000409377034	1	5	377.1375561
COC(=O)N1C[C@H]2C=C[C@H]1[C@@H](C(=O)Nc1nn(C)c(C)c1-c1nn[nH]n1)C2	ZINC001591273434	1	3	372.1658365
CC[C@@](CNC(=O)[C@@H]1C[C@H]2C=C[C@H]1N(C(=O)OC)C2)(C(=O)O)c1ccccc1	ZINC001605026490	1	3	386.1841719
Cc1nonc1C(=O)N1C[C@@H](C)[C@H](NC(=O)[C@H]2CCC(C)=C(C)C2)C1	ZINC000950826918	1	3	346.2004907
Cc1cccc(C(=O)N2CC[C@@](C)(NC(=O)[C@H]3CC=CCC3)C2)c1F	ZINC000956691817	1	1	344.1900063
Cc1c([N+](=O)[O-])cc(C(=O)OCC(=O)NCCC2=CCCCC2)cc1[N+](=O)[O-]	ZINC000919228335	1	1	391.13795
Cc1cc(O[C@H]2CCN(C)C2=O)ccc1NC(=O)C[C@@H]1C=CCCC1	ZINC000281465739	1	1	342.1943427
O=C(COc1cccc(F)c1)N1CCC[C@]2(CC=CCC2)C1	ZINC000358235998	1	2	303.1634572
NC[C@H]1CC[C@H](CNC(=O)[C@@H]2CC=CC[C@@H]2C(=O)N2CCOCC2)CC1	ZINC000576278307	1	2	363.2521919
CC1=CC[C@](C)(C(=O)N2C[C@@H](CNC(=O)c3ccco3)[C@H](C)C2)CC1	ZINC000993688200	1	3	344.2099928
CC(=O)Nc1ccc(C(=O)N2CCCC23CN(C(=O)[C@@H]2CC=CCC2)C3)o1	ZINC001844260740	1	1	371.1845063
Cc1n[nH]c(C)c1C(=O)N[C@H]1CC[C@H](C)N(CC2=CCCCC2)C1	ZINC001071904429	1	1	330.2419616
O=C(NC1(c2ccc(NC(=O)[C@H]3CC=CCC3)cc2)CCC1)c1coc(Cl)n1	ZINC001790466239	1	1	399.1349692
O=C(NCC1CCOCC1)[C@H]1CC12CCN(C(=O)[C@H]1CC=CCC1)CC2	ZINC001270344562	1	1	360.2412929
O=C(N[C@H]1C[C@H]2CC[C@@H](C1)N2C(=O)c1ccc2n[nH]cc2c1)[C@@]1(F)CCCC=C1F	ZINC001796615771	1	3	414.1867324
CCOC(=O)CC1=CCC(C)(C)CC1	ZINC001249882741	1	3	196.1463299
COC(=O)[C@@H]1CC=CC[C@H]1C(=O)NC[C@@H]1OC[C@@H]2CCN(C(=O)[C@@H]3CNC(=O)O3)C[C@@H]21	ZINC001791234847	1	2	435.2005503
C[C@@H](CCN)NC(=O)NC[C@@H]1C[C@H]2C=C[C@H]1C2	ZINC001120664270	1	3	237.1841124
Cc1cc(CN[C@H]2CC=C(c3ccc(F)cc3)CC2)ccc1-n1cncn1	ZINC000478249849	1	2	362.190675
O=C(O[C@H]1C=CCCC1)c1cc(S(=O)(=O)N2CCSCC2)c[nH]1	ZINC000733469259	1	1	356.0864491
COC(=O)[C@@H]1CC=CC[C@H]1C(=O)N[C@H]1C[C@H]2CC[C@@H](C1)N2C(=O)c1cc2ccc(Cl)cc2[nH]1	ZINC001792471059	1	2	469.1768341
CC(=O)NCC(=O)N1CC2(C1)C[C@@H](NC(=O)C[C@@H]1C=CCCC1)CO2	ZINC001068911772	1	1	349.2001563
CCN1C[C@@H](C(=O)NC2(CNC(=O)[C@H]3CC=CCC3)CCC2)CC1=O	ZINC001062512419	1	1	347.2208918
COc1ccccc1-n1cc(C2=CC[C@@H](OC)CC2)cnc1=O	ZINC001243817850	1	2	312.1473925
C[C@@H]1CCN(C(=O)C[C@@H]2C=CCCC2)c2c(O)cccc21	ZINC000188260185	1	1	285.172879
CCOC(=O)C1=C(C)NC2=C(C(=O)C[C@@H](c3cccs3)C2)[C@H]1c1ccc(O)c(OC)c1	ZINC000000909483	1	4	439.1453439
C[C@H](C(=O)Nc1cc([C@H]2CCCCN2C(=O)[C@@]2(C)CC=CCC2)[nH]n1)n1cnnn1	ZINC001822862402	1	2	412.2335221
CN(CCCN(C)C(=O)c1ccc(O)nn1)C(=O)C[C@H]1C=CCCC1	ZINC001066742939	1	1	346.2004907
CC[C@@H]1[C@@H](NC(=O)[C@@]2(C)CC=CCC2)CCN1C(=O)c1ccncn1	ZINC000984917420	1	2	342.2055761
CCO[C@H]1C[C@H]1NC(=O)N1C[C@@H]2[C@H]3C=C[C@@H](C3)[C@@H]2C1	ZINC000564417526	1	4	262.1681279
O=C(Cc1ccc(OCc2ccccn2)cc1)N1C[C@H]2[C@H](C1)[C@H]1C=C[C@H]2CC1	ZINC000452554595	2	4	374.1994281
C[C@@H](NC(=O)C1=CC[C@@H](C)CC1)[C@H](C)N1CCOCC1	ZINC000455457279	1	2	280.2150781
CCCCO[C@@H](C)C(=O)N(C)C[C@H]1CCN1CC1=CCCCC1	ZINC001231094282	1	1	322.2620283
O=C(N[C@H]1C[C@@H](NCC2CCOCC2)C1)[C@H]1C[C@H]2C=C[C@H]1O2	ZINC001022305108	1	3	306.1943427
CN(C[C@@H]1CCCN(C(=O)[C@H]2CC=CCC2)C1)C(=O)C1=COCCO1	ZINC000965955933	1	1	348.2049074
O=C(O)[C@]1(C(=O)NCCCOC[C@@H]2CCCO2)CC=CCC1	ZINC000653302644	1	2	311.1732729
O=C(NC[C@@H]1CCN1C(=O)[C@H]1CC=CCC1)c1cnon1	ZINC000951753261	1	1	290.1378904
O=C(C[C@@H]1CCCCO1)N1C[C@H]2CC[C@@H](C1)N2C(=O)[C@H]1CC=CCC1	ZINC000968469091	1	1	346.2256428
Cc1ccc(N[C@@H](C)CNC(=O)[C@@H]2CCC(C)=C(C)C2)nn1	ZINC001098072953	1	3	302.2106615
C[C@@H](O)CN(C(=O)[C@@H]1CC=CCC1)C1CC1	ZINC000655380793	1	1	223.1572289
CN(C(=O)C(=O)N1C[C@H]2[C@@H]3C=C[C@@H](C3)[C@]2(C)C1)[C@@H]1CCCC[C@H]1O	ZINC000410624446	1	5	332.2099928
O=C(C1=COCCC1)N1C[C@H]2OCCN(C(=O)[C@@H]3CC=CCC3)[C@H]2C1	ZINC000960003523	1	1	346.1892573
O=C(CS(=O)(=O)N1CCCC1)N1CC[C@H](CNC(=O)[C@@H]2CC=CCC2)[C@@H]1c1cccnc1	ZINC001803028084	1	1	460.2144265
C[C@@H]1CC[C@H](O)[C@H]([C@@H]2CCCCN2C(=O)CN2C(=O)[C@@H]3CC=CC[C@@H]3C2=O)C1	ZINC000614334860	1	2	388.2362075
Cc1c[nH]nc1C(=O)N1C[C@@H]2CN(C(=O)[C@@H]3C[C@@H]4C=C[C@H]3CC4)C[C@]2(C)C1	ZINC000992992873	2	3	368.2212261
COc1ccncc1CC(=O)N[C@@H]1CCN(CC2=CCCCC2)C1	ZINC001014916464	1	1	329.2103271
CC1=C(C)C[C@@](C)(C(=O)NC2CN(C(=O)c3cncnc3O)C2)CC1	ZINC000994355611	1	4	344.1848406
C[C@H]1CCCCN1CCCCNC(=O)N[C@H]1C=CCCC1	ZINC000124146617	1	1	293.2467126
CC1(C)CC=C(C(=O)Nn2cnnc2)CC1	ZINC000836781660	1	3	220.1324111
O=C(NCC(F)F)[C@H]1CCN(C[C@H]2CC=CCC2)Cc2ccnn21	ZINC001278082051	1	1	338.1918178
COC[C@H](C)C(=O)NC1CCN(C2CCN(C(=O)[C@@]3(F)CCCC=C3F)CC2)CC1	ZINC001833530749	1	3	427.2646484
C#Cc1ccc(C(=O)N(C)C2CN(C(=O)[C@@H]3C[C@H]4C=C[C@H]3O4)C2)nc1	ZINC000954913437	1	3	337.1426415
CC(C)C(=O)N[C@@H]1CN(CC2=CCCCC2)C[C@@H]1n1ccnn1	ZINC001069897691	1	1	317.2215605
C[C@H](NC(=O)N[C@H]1C=CCCC1)C1CCOCC1	ZINC000134836229	1	1	252.183778
Cc1ccc(C(=O)N2CC[C@H](CNC(=O)[C@@H]3CC=CCC3)C2)o1	ZINC000982408553	1	1	316.1786926
CC(C)c1n[nH]c(CN2CCC(NC(=O)[C@@]3(C)CC=CCC3)CC2)n1	ZINC001002903374	1	2	345.2528606
C[C@@H](NC(=O)N[C@@]1(C)CC=CCC1)c1nnc2n1CCC2	ZINC000334571784	1	2	289.1902604
O=C(NCC[C@@H]1CCN(CCC2=CCCCC2)C1)[C@@H]1C[C@H]2CC[C@@H]1O2	ZINC001753333929	1	1	346.2620283
CNS(=O)(=O)c1cc(C(=O)N[C@H]2C=CCCC2)co1	ZINC000156325053	1	1	284.083078
CC(=O)Nc1cccc([C@H](C)NC(=O)N2C[C@H]3[C@H]4C=C[C@@H](O4)[C@@H]3C2)c1	ZINC000521553421	1	4	341.1739416
COCCn1c(N2C[C@@H]3[C@@H]4C=C[C@@H](C4)[C@]3(C)C2)nnc1C(C)(C)O	ZINC001355675408	1	5	332.2212261
Cc1ncoc1CNC[C@H]1CN(C(=O)[C@@H]2CC=CCC2)CCO1	ZINC001051429426	1	1	319.1895917
CN1C2=C(C(=O)CC(C)(C)C2)C(c2cc(Br)ccc2OCc2cccc3ccccc32)C2=C1CC(C)(C)CC2=O	ZINC000408900259	2	5	597.1878561
CCO[C@@H](C)C(=O)N1CC(n2cc(CNCC3=CCCCC3)nn2)C1	ZINC001105169918	1	1	347.2321252
CC1=C(C)C[C@@H](C(=O)N[C@@H]2CN(CCCF)CC2(C)C)CC1	ZINC000974626804	1	3	310.2420418
Cc1nccc(C(=O)NC[C@@H]2COCCN2C(=O)[C@@H]2CC=CCC2)n1	ZINC000964197260	1	1	344.1848406
C[C@@H]1CC(F)(F)CCN1C(=O)N[C@@H]1CC=CCC1	ZINC000636806725	1	1	258.1543697
C=CCN1CCC([C@H](C)NC(=O)[C@@H]2CC=CCC2)CC1	ZINC000997479642	1	1	276.2201635
C[C@]12CN(C[C@@H](O)CC3(O)CCCCC3)C[C@H]1[C@H]1C=C[C@@H]2C1	ZINC000933703724	1	5	305.2354792
CSc1ccnc(N[C@H](CNC(=O)C[C@@H]2C=CCCC2)C2CC2)n1	ZINC001096750639	1	1	346.1827325
Cc1cc(F)cc(CC(=O)N2CC[C@@]3(C2)CN(C(=O)[C@]2(F)CCCC=C2F)CCO3)c1	ZINC001784066596	1	3	436.1973774
C[S@@](=O)Cc1ccc(CNC[C@@H]2C[C@H]3C=C[C@H]2C3)cc1	ZINC000353141344	1	3	289.1500354
O=C(CN1C(=O)[C@@H]2[C@H]3C=C[C@@H](C3)[C@H]2C1=O)N1CCOC[C@@]12CCOC2	ZINC000282201633	1	4	346.1528718
C[C@H](CNC(=O)CC1=CCCCC1)Nc1ccc(C#N)nn1	ZINC001097722033	1	1	299.1746103
C=CC1CCN(C(=O)C(=O)N2C[C@H]3[C@H]4C=C[C@@H](O4)[C@@H]3C2)CC1	ZINC001325229921	1	4	302.1630426
CC(C)(O)CCCC1=CC[C@H](CN2C[C@@H](NC(=O)CC3CC3)[C@H]3OCCC[C@H]3C2)CC1	ZINC001207407977	1	2	432.3351933
O=C(C[C@@H]1CC=CCC1)N[C@H]1C[C@H]2CC[C@@H]1N2C(=O)CCC1CC1	ZINC000999164752	1	1	330.2307282
Cc1nc(C(=O)N2CCC[C@@H](NC(=O)C[C@H]3C=CCCC3)C2)cs1	ZINC000951747058	1	1	347.166748
CC1(C)C(C(=O)N[C@@H]2CCN(CCC3=CCCCC3)C[C@@H]2O)C1(C)C	ZINC001090179958	1	1	348.2776784
CCc1cccc(OCCNCCNC(=O)[C@]2(C)CC=CCC2)c1	ZINC001128131932	1	2	330.2307282
O=C(NNC(=O)[C@@H]1CC=CC[C@@H]1c1nc2ccccc2s1)C1CC1	ZINC000074176117	1	2	341.1197978
Cc1cn(CC(=O)N[C@H]2[C@@H]3COC[C@H]2CN(C(=O)[C@H]2CC=CCC2)C3)c(=O)nc1O	ZINC001801971680	1	1	416.20597
CCOc1ccccc1C(=O)N(C)C[C@@H]1CCN1C(=O)[C@@H]1C[C@@H]2C=C[C@H]1CC2	ZINC000978369007	2	3	382.2256428
CC(C)(C)OC(=O)[C@]1(C(=O)N2CC(NS(C)(=O)=O)C2)CC=CCC1	ZINC000600325806	1	2	358.1562429
c1cnc2c(c1)ccnc2C1=CCCCC1	ZINC001241714635	1	1	210.1156984
CCOc1ccccc1CCNC(=O)[C@@H]1CC=CC[C@H]1C	ZINC000560017188	1	2	287.188529
N#C[C@H]1CC=C(c2cc(-c3ccncc3)ccn2)CC1	ZINC001243790294	1	2	261.1265975
CO[C@H]1CC=C(Nc2c(N)ccc3c2C(=O)c2ccccc2C3=O)CC1	ZINC001212882952	1	2	348.1473925
C[C@]1(C(=O)NC[C@@]23CCCO[C@@H]2CCN(C(=O)[C@H]2CNc4ccccc42)C3)CC=CCC1	ZINC001782721800	1	2	437.267842
COc1c(CNC(=O)C(=O)N[C@H]2CC=CCC2)oc2ccccc21	ZINC001322922067	1	1	328.1423071
Cc1cccnc1OC1CCN(C(=O)C2=CC[C@H](C)CC2)CC1	ZINC000573850139	1	2	314.1994281
O=C([C@H]1CCc2cc(F)ccc21)N1C[C@@H]2CC=CC[C@@H]2C1	ZINC000871525503	1	2	285.1528925
O=C(N[C@H](c1ccccc1)C1(O)CCC1)C1=CCCCC1	ZINC001146725147	1	1	285.172879
C[C@@]1(C(=O)Nc2ncnc3c2ncn3[C@@H]2CCCO2)CC=CCC1	ZINC001142541099	1	2	327.1695249
C[C@@H](CCOC(=O)c1cccc(NN2C(=O)[C@@H]3CC=CC[C@@H]3C2=O)c1)OCc1ccccc1	ZINC000801878844	1	2	448.199822
CC1=CC[C@H](C(=O)Nc2cc([C@H]3CCCCN3C(=O)c3ccc(O)c([N+](=O)[O-])c3)[nH]n2)CC1	ZINC001818807748	1	2	453.201219
N#Cc1cc(Br)cc(O[C@H]2C=CCCC2)c1	ZINC001229283543	1	1	277.0102261
Cc1ncsc1CNC(=O)[C@H]1CC=CC[C@H]1C(=O)N1CCOCC1	ZINC000332959448	1	2	349.1460126
COC(=O)c1ccnc(NCCC2=CCCCC2)c1[N+](=O)[O-]	ZINC000598584723	1	1	305.1375561
CC(C)Cc1nc(CN[C@@H](C)CNC(=O)[C@@H]2CC=CCC2)no1	ZINC001752859320	1	1	320.2212261
FC(F)(c1cc(Cl)nc(-c2ccncc2)n1)N1CCCC2=C[C@H]3C[C@@H](CN4CCCC[C@@H]34)[C@@H]21	ZINC001165179108	1	4	471.20013
C[C@@]1(C(=O)OCC(=O)Nc2ccccc2S(N)(=O)=O)CC=CCC1	ZINC000838183257	1	2	352.1092927
C[C@H]([C@H](C)S(C)(=O)=O)N(C)c1nnc([C@@H]2CC=CCC2)n1C[C@@H]1CCOC1	ZINC001344210825	1	1	396.2195119
Cc1ncc(NC(=O)N2C[C@@H]3[C@H]4C=C[C@@H](O4)[C@H]3C2)cc1Br	ZINC001520336215	1	4	349.0425889
N=C(N)SCC(=O)N1CC[C@H]2CO[C@@H](CNC(=O)[C@H]3CC=CCC3)[C@H]2C1	ZINC001789834178	1	1	380.1882118
CC(C)n1cnc(C(=O)NC[C@@H]2CCCN2CC2=CCCCC2)c1	ZINC001028049311	1	1	330.2419616
O=C(CC(=O)NCC1(NC(=O)[C@@H]2C[C@@H]3C=C[C@H]2CC3)CCC1)NCC1CC1	ZINC001064526390	2	3	373.2365419
CC(C)CCn1nccc1NC(=O)N1C[C@@H]2[C@H]3C=C[C@@H](O3)[C@@H]2C1	ZINC000562879436	1	4	316.189926
CO[C@H]1CCN([C@@H]2C=CCCC2)C1	ZINC000306183796	1	1	181.1466642
C[C@@H](C(N)=O)N1C[C@@H](NC(=O)CC2=CCCCC2)[C@@H](O)C1	ZINC001083371512	1	1	295.1895917
CC/C(C)=C/C(=O)N1CCCC[C@@H]1CNC(=O)[C@H]1CC=CCC1	ZINC001062189366	1	1	318.2307282
Cc1ccc(C)c(CN2C[C@H](O)[C@@H](N(C)C(=O)[C@@H]3CC=CCC3)C2)c1	ZINC001047297153	1	1	342.2307282
C[C@@H](NC[C@H]1C[C@H]2C=C[C@H]1C2)c1cccc(-n2cnnc2)c1	ZINC001335270643	1	3	294.1844467
C[C@H]1CCN(S(=O)(=O)N[C@H]2C=CCCC2)C1	ZINC000335963620	1	1	244.1245489
C[C@@H](CN(C)C(=O)C[C@@H]1CC=CCC1)NC(=O)c1cc(C2CC2)on1	ZINC001756481450	1	1	345.2052417
O=C(C[C@H]1C=CCCC1)NCCCNCc1nc(CC2CC2)no1	ZINC001160809005	1	1	332.2212261
Cc1cc(Cc2noc(CCCNC(=O)[C@H]3CC=CCC3)n2)no1	ZINC000346471296	1	1	330.1691906
COc1ccc(F)cc1CN1CCN(C(=O)C(=O)NCCC2=CCCCC2)CC1	ZINC000521650253	1	1	403.22712
O=C(c1cocn1)N1C[C@H]2CCC[C@@H](C1)N2CCC1=CCCCC1	ZINC001039528603	1	1	329.2103271
CC[C@H](CC#N)NC(=O)[C@@H]1CC=CCC1	ZINC000183955658	1	1	206.1419132
C[C@H]1CC=C(C(=O)NCc2ccc(Cn3cncn3)cc2)CC1	ZINC000454423321	1	2	310.1793613
COc1ccc(C2=CSC3=NC4=C(C[C@@H](C)C/C4=C\c4ccc(F)cc4)[C@@H](c4ccc(F)cc4)N23)cc1	ZINC000009167806	1	4	512.1733909
O=C(NCCN1CCNC1=O)C1=C[C@@H](O)[C@@H](O)[C@H](O)C1	ZINC001363427925	1	4	285.1324707
Cc1cc(C)cc(C(=O)NC[C@]2(O)CCN(C(=O)[C@@H]3C[C@@H]4C=C[C@H]3CC4)C2)c1	ZINC001040888243	2	3	382.2256428
CCn1cc(C(=O)N2O[C@H]3C=C[C@H]2CC3)c(=O)c2cc(Cl)ccc21	ZINC000636411756	1	2	344.0927701
Cc1cc(=O)c(C(=O)NC[C@H]2CC[C@@H](NC(=O)[C@@H]3C[C@@H]4C=C[C@H]3CC4)C2)cn1C	ZINC000981565687	2	3	397.2365419
Cc1cc(N2CCSCC2)ccc1N[C@@H](C)C(=O)NCCC1=CCCCC1	ZINC000497498475	1	1	387.2344337
COCCOC(=O)C1=C(C)NC2=C(C(=O)C[C@H](c3ccc(OC)cc3)C2)[C@H]1c1ccccc1OC	ZINC000019770471	1	4	477.2151377
COc1ccccc1N1CC[C@H](CNC(=O)N[C@H]2C=CCCC2)C1	ZINC000132176166	1	1	329.2103271
O=C(NC1[C@@H]2CN(C(=O)c3cnn(CC4CC4)c3)C[C@@H]12)[C@@H]1C[C@@H]2C=C[C@H]1CC2	ZINC001013195442	2	3	380.2212261
Cc1cnc(C)nc1NC[C@@H](C)NC(=O)[C@H]1CC=CCC1	ZINC001107626412	1	1	288.1950114
C1=C[C@@H]2C[C@H]1C[C@@H]2OCc1ccc2ccccc2c1	ZINC001205767232	1	3	250.1357652
C=CCCCNC[C@H]1CN(C(=O)[C@H]2CC=CCC2)CC12CCOCC2	ZINC001186256620	1	1	346.2620283
CC(C)(O)CCCC1=CC[C@H](CN2CC[C@H](N3CCCC3)C(F)(F)C2)CC1	ZINC001207412088	1	2	384.2952203
CN1C[C@H](C(=O)NC[C@@H]2CCCN(CCC3=CCCCC3)C2)CC1=O	ZINC001023404352	1	1	347.2572773
O=C(NCCC1=CCCCC1)N(Cc1cccc(F)c1)C1CC1	ZINC000615918237	1	1	316.1950916
COC(=O)[C@@H]1CC=CC[C@H]1C(=O)N1CC2(C1)CCCN2C(=O)Cc1c(F)cccc1Cl	ZINC001841207530	1	2	448.1565132
Cc1c(C(=O)N[C@@H]2CN(C(=O)[C@@H]3CCC(C)=C(C)C3)C[C@@H]2O)nnn1C	ZINC000962030464	1	3	361.2113897
CC(C)N(Cc1cnn[nH]1)C(=O)NC[C@@]1(Cc2ccccc2)C=CCCC1	ZINC001575413786	1	2	367.2372105
CC1(C(=O)NC[C@@H]2CCC3(CN(C(=O)[C@@]4(C)CC=CCC4)C3)O2)CC1	ZINC001068585457	1	2	346.2256428
CN1Cc2ccccc2C[C@@H]1C(=O)N1CCC([C@@H]2CCCCN2C(=O)[C@]2(F)CCCC=C2F)CC1	ZINC001832977762	1	3	485.2853839
CSCC(=O)N1C[C@H]2[C@@H](C1)[C@@H]2NC(=O)[C@H]1C[C@H]2C=C[C@H]1C2	ZINC000976105599	1	3	306.1401989
O=C(C[C@@H]1CC=CCC1)N1CC2(C1)C[C@H](NC(=O)c1cocn1)CO2	ZINC000965649124	1	1	345.1688562
O=C(NCC1(O)CN(C(=O)[C@@H]2C[C@@H]3C=C[C@H]2CC3)C1)c1ccc2occc2c1	ZINC001043373922	2	3	380.1736072
C=CCNC(=O)CN1O[C@H]2C=C[C@H]1CC2	ZINC000640236450	1	2	208.1211778
CC(C)c1ccc(CN(C(=O)[C@H]2CC=CCC2)C2CC2)cc1	ZINC000061224272	1	1	297.2092645
CC1=CC[C@H](C(=O)NC[C@@]23CCCO[C@@H]2CCN(C(=O)C(=O)c2cccn2C)C3)CC1	ZINC001778750344	1	2	427.2471065
C[C@H]1C(=O)Nc2cc(C(=O)NC[C@@H]3CC=CCC3)ccc2N1C	ZINC000267355369	1	1	313.179027
C[C@@]1(C(=O)N[C@@H]2CCCCN(C(=O)c3cn[nH]c3)C2)CC=CCC1	ZINC000943270709	1	2	330.2055761
COc1cc(F)c(NC(=O)N[C@@H]2C=CCCC2)cc1OC	ZINC000135747327	1	1	294.1379707
NC(=O)c1cc(F)cc(NC2=CCCCC2)c1	ZINC001175754415	1	1	234.1168413
CC1=CC[C@@H](C(=O)N2CCO[C@]3(CCN(C(=O)CCc4ccc(F)c(Br)c4)C3)C2)CC1	ZINC001780917695	1	2	492.1423831
CC1=C(C)C[C@@H](C(=O)N2CC[C@H](NC(=O)[C@H]3CCCN3C)C2)CC1	ZINC000938411002	1	3	333.2416272
NC(=O)C(=O)N1CC(NC(=O)C[C@H]2C=CCCC2)C1	ZINC000994554075	1	1	265.1426415
O=C(NC[C@H]1CCN1C(=O)[C@@H]1C[C@@H]2C=C[C@H]1CC2)c1nc[nH]n1	ZINC000951591908	2	3	315.1695249
C[C@@H](NC(=O)C(C)(C)C)C(=O)N1C[C@H]2CCN(CC3=CCCCC3)C[C@H]21	ZINC001221726542	1	1	361.2729274
CCCNC(=O)[C@@H]1CCCN(C(=O)[C@]2(C(=O)OC(C)(C)C)CC=CCC2)C1	ZINC000593441774	1	2	378.2518576
C[C@]12CN(S(=O)(=O)c3ccc(C#N)nc3)C[C@H]1[C@H]1C=C[C@@H]2C1	ZINC000907532734	1	5	315.1041478
O=C(NC[C@@H]1C[C@H]2C=C[C@H]1C2)N[C@@H]1CC[C@H]2CNC[C@H]2C1	ZINC001336907934	1	3	289.2154125
O=C(C[C@H]1C=CCCC1)N[C@@H](CCO)Cc1ccccc1	ZINC000799800793	1	1	287.188529
C[C@H]1CC=C(C(=O)NCc2csc(CCc3ccccc3)n2)CC1	ZINC000455858721	1	2	340.1609344
O=C(O)c1ccc(C(F)(F)F)cc1NC(=O)C(=O)NC[C@H]1CC=CCC1	ZINC001601480162	1	1	370.1140417
CC1=C(C(=O)NCc2nccc3ccccc32)CCC(C)(C)C1	ZINC000448641339	1	4	308.1888634
O=C1[C@@H]2CSCN2C(=O)N1CC[C@@H]1C[C@H]2C=C[C@H]1C2	ZINC000924968833	1	3	278.1088988
C=C(C)CCC(=O)NC[C@H](C1CC1)N(C)C(=O)C[C@H]1CC=CCC1	ZINC001756419453	1	1	332.2463783
CC1=CC[C@H](C(=O)N2CC3(C2)CCCN3C(=O)C[C@@H]2COc3ccccc3O2)CC1	ZINC001841548832	1	2	410.2205574
Cc1nc(C)n(CCCC(=O)N2CC[C@@H](NCC3=CCCCC3)C2)n1	ZINC001186987192	1	1	345.2528606
O=C(N[C@H]1CC=CCC1)c1cccc(OCc2cccnc2)c1	ZINC000172487865	1	1	308.1524779
COC(=O)[C@H]1CC=CC[C@@H]1C(=O)N1CCCC12CN(C(=O)Cc1ncccn1)C2	ZINC001846339138	1	2	398.1954053
COCCCN1CC(CCO)(NC(=O)[C@@H]2C[C@H]3C=C[C@H]2C3)C1	ZINC001755330724	1	3	308.2099928
Cc1sc2ncnc(SCC(=O)NCC3=CCCCC3)c2c1C	ZINC000650516410	1	1	347.1126043
O=C(NCC1CN(C(=O)[C@@H]2C[C@@H]3C=C[C@H]2CC3)C1)[C@@]12C[C@H]1CCCC2	ZINC001004191967	2	3	342.2307282
COC(=O)[C@@H]1CC=CC[C@H]1C(=O)N1CCCC12CN(C(=O)c1cc(=O)ccn1C)C2	ZINC001846342800	1	2	413.195071
O=C(NCCCc1ccccc1)c1cccc(NN2C(=O)[C@@H]3CC=CC[C@@H]3C2=O)c1	ZINC000788621264	1	2	403.1895917
NC(=O)c1cccc(C(=O)NC2CN(C(=O)[C@@H]3C[C@H]4C=C[C@H]3O4)C2)c1	ZINC000995119355	1	3	341.1375561
C[C@H]1CCN(C(=O)[C@@H]2[C@H]3C=C[C@@H](CC3)[C@@H]2C(=O)O)C[C@H]1C(=O)OC(C)(C)C	ZINC001594407578	2	4	377.2202231
O=C(NC[C@](O)(c1ccc(Cl)cc1)C(F)(F)F)N[C@H]1CC=CCC1	ZINC000737063456	1	1	362.1008902
CN1CCCN(c2ccc(NC(=O)C(=O)N3C[C@@H]4CC=CC[C@@H]4C3)cc2)CC1	ZINC000874129357	1	2	382.2368762
C[C@H](CCC1CC1)NC(=O)NCCN1C(=O)[C@@H]2[C@H]3C=C[C@@H](C3)[C@@H]2C1=O	ZINC000345936263	1	4	345.2052417
CC1=C(C)C[C@@H](C(=O)N[C@@H]2CN(Cc3cc4ccccc4o3)C[C@@H]2O)CC1	ZINC001083485347	1	3	368.2099928
Cc1cc(CNC(=O)N2C[C@@H]3[C@H]4C=C[C@@H](O4)[C@H]3C2)cc(N2CCCC2)n1	ZINC000333573252	1	4	354.2055761
O=C(NCC1[C@@H]2CN(C(=O)C3=CCOCC3)C[C@@H]12)[C@H]1CC=CCC1	ZINC001008767440	1	1	330.1943427
COc1cccc2c1CC[C@@H]2NC(=O)N[C@H]1CC=CCC1	ZINC000177522599	1	1	286.1681279
C[C@H](Oc1ccccn1)C(=O)NC[C@@H]1CCN(C(=O)[C@H]2CC=CCC2)[C@H]1c1cccnc1	ZINC001813406261	1	1	434.2317908
O=C(NCc1ccc(Oc2cccc(F)c2)nc1)[C@@H]1CC=CC[C@H]1C(=O)N1CCOCC1	ZINC000439463797	1	2	439.1907345
CCN(C)[C@H](C)C(=O)N1CCC(OC2CCN(C(=O)[C@@]3(C)CC=CCC3)CC2)CC1	ZINC001838721498	1	2	419.3147922
CC1=CC[C@@H](C(=O)N2[C@H]3CC[C@H]2[C@@H](NC(=O)c2ccc(O)nn2)C3)CC1	ZINC001272778563	1	2	356.1848406
CO[C@@H](Cc1ccccc1)C(=O)N[C@H]1CC=C(c2ccc(F)cc2)CC1	ZINC001520177864	1	2	353.1791072
CCOCCCCNC(=O)N1C[C@H]2[C@H](C1)[C@H]1C=C[C@H]2CC1	ZINC000454299319	2	4	292.2150781
Cc1ccncc1Cc1noc([C@H]2CC=CC[C@@H]2C(=O)N2CCOCC2)n1	ZINC000664984048	1	2	368.1848406
O=C(N[C@@H]1C=CCCC1)[C@H]1CCc2nnc(-c3ccccc3)n2C1	ZINC000573891806	1	1	322.1793613
CC(C)(C)Cc1nnc(C[C@@H]2C=CCCC2)o1	ZINC001118076578	1	1	234.1732133
C[C@H](c1ccccc1)N(c1cncc(N2CCCCC2)n1)C1=CC(=O)CCC1	ZINC001158796886	1	2	376.2263115
CCOC(=O)C1=C(NS(=O)(=O)c2ccc(Oc3cccnc3)cc2)CCCC1	ZINC001188909092	1	2	402.1249428
COc1nn(C)cc1NC(=O)CCCNC(=O)[C@H]1CC=CCC1	ZINC000337115988	1	1	320.1848406
C[C@]1(CNC(=O)c2cnon2)CN(CCC2=CCCCC2)CCO1	ZINC001108290552	1	1	334.2004907
Cc1cc(C(=O)Nc2ccc(C3(NC(=O)[C@@]4(F)CCCC=C4F)CCC3)cc2)on1	ZINC001787404165	1	3	415.170748
C[C@H](NCC1=CCCCC1)[C@H]1CCCN(C(=O)CN2CCCC2)C1	ZINC001036480740	1	1	333.2780127
O=C(O)[C@]1(C(=O)NCCOc2ccc(F)c(F)c2)CC=CCC1	ZINC000653298498	1	2	325.1125645
CN(C)C(=O)c1cc(Br)ccc1NC1=CC[C@@H](N2CCCC2)CC1	ZINC001210713993	1	2	391.1259246
CCOC(=O)C1=C[C@@H](OC(CC)CC)[C@@H](NC(C)=O)[C@@H](NC2C[C@@H]3CCC[C@@H](C2)N3)C1	ZINC001246179920	1	4	435.3097068
COc1ccc(F)cc1C(=O)N[C@H]1[C@@H]2COC[C@H]1CN(C(=O)[C@@]1(C)CC=CCC1)C2	ZINC001801724539	1	2	416.2111356
C[C@@H]1CC=C(C(=O)N[C@H]2CCC[C@@H](C)CC2)CC1	ZINC001154495814	1	2	249.2092645
O=C(Nc1ccc(Cl)c(Cl)c1)N1c2ccccc2N=C2C[C@@H](c3ccccc3)CC(O)=C2[C@@H]1c1ccccc1F	ZINC000101464286	1	4	571.1229606
CC[C@@H](Cc1cccc(C)c1)C(=O)N1C[C@@H]2[C@H]3C=C[C@@H](O3)[C@@H]2C1	ZINC000823361224	1	4	311.188529
C[C@H]1CCN(C(=O)c2cnnn2C)C[C@@H]1CNCCC1=CCCCC1	ZINC001132793396	1	1	345.2528606
O=C(C[C@@H]1C=CCCC1)N[C@H]1C[C@H](CNC(=O)c2cccnc2)C1	ZINC000979399293	1	1	327.194677
C[C@@H]1CN(C(=O)c2cccnc2N2CCCC2)C[C@H]1NCC1=CCCCC1	ZINC001082623258	1	1	368.2576116
C[C@@H]1CC=C(C(=O)N2CC[C@H]3CCC[C@H]32)CC1	ZINC000456023080	1	2	233.1779644
CS(=O)(=O)NCC1CCN(CN2C(=O)[C@@H]3CC=CC[C@@H]3C2=O)CC1	ZINC000795672061	1	2	355.1565773
O=C(C[C@H]1OC[C@H]2CN(C[C@H]3C[C@H]4C=C[C@H]3C4)CC[C@@H]12)N1CCCCC1	ZINC001202975076	1	3	358.2620283
O=C(Nc1ccc(CN2C(=O)CCC2=O)cc1)N[C@@H]1CC=C(c2ccc(F)cc2)CC1	ZINC000481696662	1	2	421.1801698
COc1cc(C)nc(N2C[C@H]3[C@@H](C2)[C@@H]3NC(=O)C[C@@H]2C=CCCC2)n1	ZINC001056333596	1	1	342.2055761
CN(CCN1CCN(C[C@H]2CCOC2)CC1)C(=O)CC1=CCCCC1	ZINC001753343743	1	1	349.2729274
CC1=C(C)C[C@@H](C(=O)NCCc2nccn2C)CC1	ZINC001352876265	1	3	261.1841124
C[C@@H](CC(N)=O)C(=O)N[C@H]1CC=C(c2ccc(F)cc2)CC1	ZINC001417693531	1	2	304.1587061
N#Cc1ccc(CN[C@@H]2CC=C(c3ccc(F)cc3)CC2)cc1F	ZINC001204984332	1	2	324.143805
CC(C)c1ccc([C@@H](N)CNC(=O)C2=CCCCC2)cc1	ZINC001575851372	1	1	286.2045135
COC(=O)c1ccc2cc(C(=O)Nc3nc4c(s3)C[C@@H](NC(=O)[C@H]3CC=CCC3)CC4)ccc2c1	ZINC001824348697	1	1	489.1722273
O=C(CC[C@H]1CCOC1)N1CC[C@@H](NCCC2=CCCCC2)C1	ZINC000968371783	1	1	320.2463783
CCNC(=O)CN1C[C@@H](CNC(=O)C[C@H]2C=CCCC2)[C@H](C)C1	ZINC001102083325	1	1	321.2416272
Cn1cccc1[C@@H]1COCCN1C(=O)[C@@H]1CC=CCC1	ZINC000097379530	1	1	274.1681279
O=S(=O)(Cc1noc(C[C@H]2C=CCCC2)n1)Cc1ccc(Cl)cc1	ZINC000515509601	1	1	366.0804911
O=C(N[C@H]1CCN(C(=O)c2cc(F)ccc2Cl)C1)[C@@H]1C[C@@H]2C=C[C@H]1CC2	ZINC000938044281	2	3	376.1353838
O=C(NCCN1C(=O)[C@H]2[C@H]3C=C[C@@H](C3)[C@@H]2C1=O)C(=O)N1Cc2ccccc2CO1	ZINC001117723299	1	4	395.1481208
C[C@]1(NC(=O)[C@@H]2COC(=O)N2)CCN(CC2=CCCCC2)C1	ZINC001046289396	1	1	307.1895917
CCOc1ccccc1CCNC(=O)[C@@]1(C(=O)O)CC=CCC1	ZINC000653294494	1	2	317.1627082
Cn1c(C(=O)N2CCCC3=C[C@H]4C[C@@H](CN5CCCC[C@@H]45)[C@@H]32)cc2ccc(Cl)cc21	ZINC000888087830	1	4	423.2077403
O=C(CCCn1ccnn1)NC1(CNC(=O)[C@@H]2CC=CCC2)CCC1	ZINC001062514491	1	1	345.2164751
Cc1ccc(C(=O)N[C@@H]2[C@H]3CN(C(=O)[C@@H]4C[C@H]5C=C[C@H]4O5)C[C@H]32)nn1	ZINC000976496024	1	3	340.1535405
O=C(NC[C@H]1CC=CCC1)C(=O)N1CCCC2(CCCC2)C1	ZINC000343010497	1	1	304.2150781
COc1cc(O)ncc1C(=O)N1CC(N(C)C(=O)[C@@H]2CC=CCC2)C1	ZINC000953708935	1	1	345.1688562
N#Cc1nccnc1N1CCC[C@@H]1CCNC(=O)C[C@H]1C=CCCC1	ZINC001103762176	1	1	339.2059104
CCCOC(=O)[C@]1(C(=O)O)CC=CCC1	ZINC001589677515	1	2	212.104859
COC(=O)[C@@H]1CC=CC[C@@H]1C(=O)N[C@H]1[C@@H]2COC[C@H]1CN(C(=O)c1ccn(C)n1)C2	ZINC001800951797	1	2	416.20597
O=C(NC[C@H]1C[C@H](NCc2cc(F)ccc2F)C1)[C@H]1CC=CCC1	ZINC001086306026	1	1	334.1856698
COC(=O)[C@H]1CC=CC[C@H]1C(=O)N1CCCC12CN(C(=O)Cc1ccccc1)C2	ZINC001846339261	1	2	396.2049074
O=C(C[C@@H]1C=CCCC1)N[C@@H]1CCN(c2ncnc3scnc32)C1	ZINC001058479584	1	1	343.1466813
O=C(NCc1ccco1)[C@@H]1COC[C@H]2CN(C[C@@H]3CC=CCC3)C[C@H]21	ZINC001201412541	1	1	344.2099928
Cc1nc(CN2CC(NC(=O)[C@H]3C[C@H]4C=C[C@H]3C4)C2)cs1	ZINC001030081339	1	3	303.1405333
Cc1ocnc1C(=O)N[C@H]1C[C@H](NC(=O)CC2=CCCCC2)C1	ZINC000973078630	1	1	317.1739416
CCCn1c(C)nnc1CN(CC)[C@H](C)CNC(=O)[C@@H]1C[C@@H]2C=C[C@H]1CC2	ZINC001153463904	2	3	373.2841607
O=C(N[C@@H]1CC=CCC1)N1CCO[C@@H](c2ccco2)C1	ZINC000175601440	1	1	276.1473925
O=C(COC1CCCCC1)NC[C@@H]1OC[C@@H]2CCN(C(=O)[C@@H]3CC=CCC3)C[C@@H]21	ZINC001783854943	1	1	404.2675076
O=C(NC1(Cc2ccccc2)CCOCC1)C1=CCCCC1	ZINC000456815137	1	1	299.188529
CC(C)N1CC[C@@H](C2CCN(C(=O)[C@@H]3CC=CCC3)CC2)C1	ZINC001039108149	1	1	304.2514636
C[C@H](c1cccc(O)c1)N(C)C(=O)C(=O)N(C)C[C@H]1CC=CCC1	ZINC001331072818	1	1	330.1943427
C1=CC[C@H](c2nnc(N3CCC[C@@H](N4CCCC4)C3)n2C[C@H]2CCOC2)CC1	ZINC001526263475	1	1	385.2841607
Cc1cc(C(=O)N[C@H](CCNC(=O)CC2=CCCCC2)C(C)C)no1	ZINC001756386403	1	1	347.2208918
C[C@@]1(C(=O)N2CCN(C(=O)c3c(F)cccc3F)CC2)CC=CCC1	ZINC000448888514	1	2	348.1649344
CC1(C)CC(=O)C=C(n2cc(Cl)c(Cl)c(N)c2=N)C1	ZINC001210149794	1	4	299.0592175
O=C(N[C@@H]1CCCN(C(=O)[C@@H]2CC=CCC2)C1)C1CCCCCC1	ZINC000949968992	1	1	332.2463783
CC[C@H](CNC(=O)[C@H]1CC=CCC1)Nc1nc(C#N)c(Cl)s1	ZINC001103003565	1	1	338.0968099
Cc1cnc([C@@H](C)N[C@@H]2C[C@@H](NC(=O)[C@H]3CCC(C)=C(C)C3)C2)cn1	ZINC001020189382	1	3	342.2419616
CCOC(=O)C1=C[C@@H](OC(CC)CC)[C@H](NC(C)=O)[C@@H](NC(=O)[C@@H](N)CC2CCCC2)C1	ZINC001219988080	1	4	451.3046214
CC1=CC[C@H](C(=O)N2CCCC[C@@H]2C2CCN(C(=O)Cc3ccc(C#N)cc3)CC2)CC1	ZINC001828342873	1	2	433.2729274
COc1ccc(N2CCN(C[C@H]3C(=O)O[C@@H]4C[C@@]5(C)CCCC(C)=C5C[C@@H]43)C[C@@H]2C)cc1	ZINC000061992856	1	4	438.2882431
CC1=CC[C@](C)(C(=O)NC[C@H](CO)NC(=O)C2=CCCC2)CC1	ZINC001756526515	1	3	320.2099928
CC1=CC[C@H](C(=O)Nc2cc([C@@H]3CCCCN3C(=O)[C@@H]3CCCCO3)[nH]n2)CC1	ZINC001818801679	1	2	400.2474409
CC1=CC[C@H](C(=O)N2C[C@H]3COC[C@@H](C2)[C@H]3NC(=O)CCCn2cccc2)CC1	ZINC001801413320	1	2	399.2521919
O=C(CC1CC1)NC1(c2ccc(NC(=O)[C@H]3CC=CCC3)cc2)CCC1	ZINC001790467846	1	1	352.2150781
O=C(CC1=CCCCC1)N1CC(NC(=O)c2cnccn2)C1	ZINC000990108584	1	1	300.1586259
CN(C(=O)CC1=CCCCC1)[C@H]1CCN(C(=O)C[C@H]2CCOC2)C1	ZINC000936973168	1	1	334.2256428
CC(C)OCCNCCCNC(=O)[C@H]1CC=CCC1	ZINC001154544748	1	1	268.2150781
Cc1c(F)c(F)ccc1C(=O)N1C[C@H]2COC[C@@H](C1)[C@H]2NC(=O)[C@]1(F)CCCC=C1F	ZINC001802215390	1	3	440.1723055
Cc1nsc(N2[C@H]3CC[C@H]2CN(C(=O)C[C@H]2C=CCCC2)C3)n1	ZINC001062002294	1	1	332.1670824
Cc1nc(CN(C)C[C@H](O)CN(C)C(=O)C[C@H]2CC=CCC2)oc1C	ZINC001755804833	1	1	349.2365419
CC(C)[C@@H](O)C(=O)NCC1CC(NCCC2=CCCCC2)C1	ZINC001100300138	1	1	308.2463783
CC(C)(F)C(=O)N1C[C@@H](NC(=O)[C@@]2(C)CC=CCC2)C(C)(C)C1	ZINC001008174724	1	2	324.2213064
O=C(N[C@H]1CC=C(c2ccc(F)cc2)CC1)[C@H]1CCCCCC(=O)C1	ZINC000487241048	1	2	343.1947573
Cc1cccc(NC(=O)C2=C(C)NC3=C(C(=O)CC(C)(C)C3)[C@H]2c2ccc(Cl)c([N+](=O)[O-])c2)n1	ZINC000015799664	1	5	480.156433
CC(C)C[C@H]1CN(C[C@H]2CC=C(CCCC(C)(C)O)CC2)CCN1	ZINC001235878900	1	2	336.3140639
Fc1cc(CN2C[C@@H]3[C@H]4C=C[C@@H](O4)[C@@H]3C2)cc(C(F)(F)F)c1	ZINC000449511137	1	4	313.108977
O=C(NC[C@@H]1CC=CCC1)N1CCC([C@H](O)c2ccc(F)cc2)CC1	ZINC000108565982	1	1	346.2056563
C[C@H]1CCN(C(=O)C(=O)N2C[C@@H]3[C@@H]4C=C[C@@H](C4)[C@]3(C)C2)[C@@H]1CO	ZINC000910653984	1	5	318.1943427
CC(C)n1ncnc1CN1CC[C@@H](NC(=O)C[C@@H]2C=CCCC2)C1	ZINC001014899877	1	1	331.2372105
C=CC[C@@H](C)C(=O)N[C@H]1[C@@H]2COC[C@H]1CN(C(=O)[C@@]1(F)CCCC=C1F)C2	ZINC001800495930	1	3	382.2067992
O=C(CCCNC(=O)[C@H]1CC=CCC1)Nc1cnn(-c2ccccc2)c1	ZINC000409575105	1	1	352.189926
C[C@H](CNC(=O)C[C@H]1CC=CCC1)N(C)Cc1ccccc1-c1nn[nH]n1	ZINC001589854989	1	1	368.2324595
Cc1ccc(C)c(CN2C(=O)[C@@H]3[C@@H](C2=O)[C@H]2C=C[C@H]3CC2)c1	ZINC000419061762	2	4	295.1572289
Cc1ccc(C)n1[C@@H](C)C(=O)N[C@H]1C[C@@H](NC(=O)[C@H]2CC=CCC2)C1	ZINC000973870257	1	1	343.2259772
CC(C)(C)OC(=O)N1CC[C@H](N2CCN(C(=O)[C@@]3(C)CC=CCC3)CC2)C1	ZINC000832815228	1	2	377.267842
C=CC(C)(C)C(=O)N(CCO)CCNC(=O)[C@@]1(C)CC=C(C)CC1	ZINC001058305995	1	3	336.2412929
CN1CCC(N(C[C@H]2C[C@H]3C=C[C@H]2C3)C(=O)C[C@@H]2CCC(=O)NC2)CC1	ZINC000653745263	1	3	359.2572773
COC(=O)[C@@H]1CC=CC[C@@H]1C(=O)Nc1nc2c(s1)C[C@@H](NC(=O)c1sc(N)nc1C)CC2	ZINC001825965990	1	2	475.1347963
COCc1ccc(C(=O)N[C@H]2C[C@H]3CC[C@@H]2N3C(=O)CC2=CCCCC2)o1	ZINC000998303401	1	1	372.2049074
COC(=O)c1cnc(NCC[C@H](C)NC(=O)[C@@H]2CC=CCC2)nc1	ZINC001106201764	1	1	332.1848406
CN(C)c1nc(CN2[C@@H]3CC[C@H]2[C@@H](NC(=O)[C@H]2CC=CCC2)C3)ns1	ZINC001095165483	1	1	361.1936315
O=C(N[C@H]1C[C@H]2CC[C@@H]1N2CC1=CCCCC1)C1(c2ccccn2)CC1	ZINC001095410745	1	1	351.2310625
FC(F)(F)c1ccc(-c2nn[nH]n2)c(N[C@@H]2C=CCCC2)n1	ZINC001606293889	1	1	310.1153791
COCCCNC(=S)N[C@@H]1[C@H]2C=C[C@@H](C2)[C@@H]1C(N)=O	ZINC001245639309	1	4	283.1354479
O=C(Cn1cccn1)N[C@@H]1CN(CCC2=CCCCC2)C[C@H]1O	ZINC001076746684	1	1	318.2055761
Cn1cc(CN2CCC[C@H]2CNC(=O)[C@H]2CC=CCC2)cn1	ZINC001027748292	1	1	302.2106615
CN(C)[C@@H]1CCCC[C@@H]1NC(=O)N[C@@H]1CC=CCC1	ZINC001321970375	1	1	265.2154125
C[C@@H]1CC=C(C(=O)OCCCCS(C)(=O)=O)CC1	ZINC000838345680	1	2	274.1238802
Cc1cc(Cl)cc(C(=O)N2CC[C@@H](NC(=O)[C@@H]3CC=CCC3)C2)c1	ZINC000939380238	1	1	346.1448057
O=C(NS(=O)(=O)N1CCCC1)C1=CCCCC1	ZINC000123542657	1	1	258.1038134
Cc1c(NC(=O)CC2=CCCCC2)nnn1CCOc1ccc(F)cc1	ZINC000410245698	1	1	358.1805042
CC(C)(C)OC(=O)N[C@H](CNC(=O)[C@H]1CC=CCC1)C1CC1	ZINC000135705877	1	1	308.2099928
CC1=CC[C@H](C(=O)N2CCO[C@@]3(CCN(C(=O)c4cc(OCc5ccccc5)ccc4O)C3)C2)CC1	ZINC001782105982	1	2	490.2467722
COC(=O)N1C[C@H]2C=C[C@H]1[C@H](C(=O)OCCCCCCF)C2	ZINC000821112790	1	3	313.1689365
C[C@@H]1CN(CC2=CCCCC2)C[C@H]1NC(=O)c1cc(Cl)n(C)n1	ZINC001080090811	1	1	336.1716891
CC1=C[C@@H](CNC(=O)Cn2cnnn2)[C@H](C(C)C)C[C@H]1Cc1nc2ccc(F)cc2[nH]1	ZINC000072320873	1	4	425.2339367
Cc1ccsc1C(=O)N1CC2(C1)CCN(C(=O)[C@@H]1CC=CCC1)C2	ZINC001018713171	1	1	344.155849
C[C@@H](C(=O)N(C)C)N1CC(N(C)C(=O)C[C@@H]2CC=CCC2)C1	ZINC001043543189	1	1	307.2259772
C[C@H]1C[C@@H](c2ccccc2)C[C@@H](NC(=O)N2C[C@@H]3[C@H]4C=C[C@@H](O4)[C@H]3C2)C1	ZINC000413789086	1	4	352.2150781
O=C(NC1CCN(C(=O)[C@@H]2C[C@@H]3C=C[C@H]2CC3)CC1)c1cccc2[nH]ncc21	ZINC000946916149	2	3	378.2055761
O=S(=O)(Nc1ccccc1OCCF)C1=CCCCC1	ZINC000296723966	1	1	299.0991427
CC(C)CNC(=O)CN1C[C@H]2[C@@H](C1)[C@@H]2NC(=O)[C@@H]1C[C@@H]2C=C[C@H]1CC2	ZINC001114303968	2	3	345.2416272
C[C@@H](C(=O)N[C@H]1C[C@H](NC(=O)[C@@H]2CC=CCC2)C1)n1cccn1	ZINC000972957885	1	1	316.189926
CN(Cc1ccccc1)C(=O)CCC1CCN(C(=O)[C@@H]2CC=CCC2)CC1	ZINC000012441271	1	1	368.2463783
CC(=O)N1CCC(NC(=O)[C@@H]2[C@@H]3C=C[C@@H](C3)[C@]2(C)C(=O)O)CC1	ZINC001333938033	1	5	320.1736072
COC(=O)[C@H]1CC=CC[C@@H]1C(=O)N1[C@@H]2CC[C@H]1C[C@@H](NC(=O)c1nc(C)oc1C(F)(F)F)C2	ZINC001802241689	1	2	469.1824556
NC(=O)c1cc(C2=CC[C@H](OC(=O)c3ccccc3)CC2)nc(C2CC2)n1	ZINC001244807793	1	2	363.1582915
C[C@H]1C[C@H](O)CN(C(=O)NCC2=CCCCC2)C1	ZINC000334072841	1	1	252.183778
C[C@H](C(=O)NCCC1=CCCCC1)c1cccc(C(=O)c2ccccc2)c1	ZINC000000682947	1	1	361.2041791
CC(C)(C)OC(=O)C(C)(C)CCNC(=O)C(=O)N[C@H]1CC=CCC1	ZINC001118175096	1	1	338.2205574
C=CCOCCN1C[C@@H]2[C@@H](C1)[C@H]1C=C[C@H]2CC1	ZINC000296250631	2	4	233.1779644
CN1CCC(N(C[C@H]2C[C@H]3C=C[C@H]2C3)C(=O)CCc2ccccc2)CC1	ZINC000564138196	1	3	352.2514636
CC1=C(C)C[C@@H](C(=O)N(Cc2ccco2)Cc2cccnc2)CC1	ZINC000564995407	1	3	324.183778
Nc1ccc(N(C2=CC[C@@H](C(F)(F)F)CC2)C2CCCC2)nc1	ZINC001196888548	1	2	325.1765824
O=C(OCCCc1nc2ccccc2s1)[C@@H]1CC=CC[C@H]1C(=O)N1CCOCC1	ZINC000784498823	1	2	414.1613283
COC(=O)[C@@H]1CC=CC[C@@H]1C(=O)N1CCO[C@]2(CCN(C(=O)[C@H](C)Nc3ccccn3)C2)C1	ZINC001779329711	1	2	456.2372701
Cc1nc(CC(=O)N2CCC([C@H](C)NCC3=CCCCC3)CC2)n[nH]1	ZINC001029099426	1	1	345.2528606
CNC(=O)NCCC(=O)N1CCC(NCCC2=CCCCC2)CC1	ZINC001200406680	1	1	336.2525263
C[C@H]1CN(C(=O)CCCc2cnn[nH]2)CC[C@@H]1CNC(=O)CC1=CCCCC1	ZINC001576127423	1	1	387.2634253
CCOc1c2cnn(C)c2ncc1C(=O)N1CC[C@H](CNC(=O)[C@@H]2CC=CCC2)[C@H]1c1cccnc1	ZINC001803027124	1	1	488.2535889
CN(C)c1ccccc1C(=O)N[C@@H]1C[C@H]2CC[C@@H]1N2C(=O)C[C@H]1C=CCCC1	ZINC001003736994	1	1	381.2416272
O=C([C@H]1CC=CCC1)N1CC[C@H]2CN(c3cc(F)ncn3)C[C@H]21	ZINC001040524138	1	1	316.1699395
O=C(CCc1cncc(F)c1)N1CC[C@@H](CNCC2=CCCCC2)C1	ZINC001027248979	1	1	345.2216407
CC1=CC[C@H](C(=O)N2CCOC[C@]3(CN(C(=O)[C@H](C)n4ccccc4=O)CCO3)C2)CC1	ZINC001837687458	1	2	443.2420212
C[C@]1(C(=O)N2C[C@H]3COC[C@@H](C2)[C@H]3NC(=O)c2ccc(C(F)(F)F)c(F)c2)CC=CCC1	ZINC001799537818	1	2	454.1879556
Cn1cc(C(=O)NC[C@@H]2CCN(C(=O)[C@H]3CC=CCC3)[C@@H]2c2cccnc2)c(C(F)F)n1	ZINC001808846173	1	1	443.2132815
C[C@@H]1CN(C(=O)CNCCCNC(=O)C[C@@H]2C=CCCC2)CCO1	ZINC001160808859	1	1	337.2365419
Cc1nc(CNC[C@H]2CN(C(=O)[C@H]3CC=CCC3)CCCO2)cs1	ZINC001078332506	1	1	349.1823981
Cc1cc(C(F)(F)F)n2nc(C(=O)NC[C@@H]3CC=CCC3)cc2n1	ZINC000630836757	1	1	338.1354458
COC(=O)N1C[C@H]2C=C[C@H]1[C@@H](C(=O)OCC(=O)c1cccc(F)c1)C2	ZINC000821100951	1	3	347.1169009
CC1(C)CC(=O)C=C(c2ccnc3ccc(C#N)cc32)C1	ZINC001242315430	1	4	276.1262631
CC(C)(C)OC(=O)N1C[C@H](NC(=O)C[C@H]2C=CCCC2)[C@@H](C#N)C1	ZINC000779091091	1	1	333.2052417
O=C(Cc1cncs1)NCC[C@@H]1CCN(C(=O)[C@@H]2CC=CCC2)C1	ZINC001059139082	1	1	347.166748
C[C@@H]1[C@@H](NC(=O)[C@]2(C)CC=CCC2)CCN1C(=O)c1ccc2cccnn21	ZINC000988209906	1	2	366.2055761
CCc1ncncc1C(=O)N1CC[C@H](NCC2=CCCCC2)[C@H](C)C1	ZINC001036305723	1	1	342.2419616
O=C(CC1=CCCCC1)N[C@H]1CCCN(C(=O)[C@H]2CCCCO2)C1	ZINC000950449490	1	1	334.2256428
CCOC1CC(CCN[C@@H]2CC=C(c3ccc(F)cc3)CC2)C1	ZINC000474069188	1	2	317.2154927
Cc1nscc1C(=O)NC1(c2ccc(NC(=O)[C@@H]3CC=C(C)CC3)cc2)CCC1	ZINC001789110014	1	2	409.1823981
COc1ccnc(N2C[C@@H]3CCCN(C(=O)[C@H]4CC=CCC4)[C@@H]3C2)n1	ZINC001066219372	1	1	342.2055761
Nc1ccccc1C(=S)NC1=CC[C@@H](OC(=O)c2ccccc2)CC1	ZINC001216165031	1	2	352.1245489
Nc1n[nH]c(CCC(=O)N2CCO[C@@]3(CCN(C(=O)[C@]4(F)CCCC=C4F)C3)C2)n1	ZINC001785695752	1	3	424.2034451
C[C@@H]1CN(C)C[C@H](C(=O)N[C@H]2C[C@H](CNC(=O)[C@@H]3CC=CCC3)C2)O1	ZINC000979465368	1	1	349.2365419
O=C(CN1C[C@@H]2[C@@H](CNC(=O)[C@@H]3C[C@@H]4C=C[C@H]3CC4)[C@@H]2C1)Nc1cnccn1	ZINC000978192772	2	3	381.2164751
C[C@@H]1c2nnc(C3CCCC3)n2CCN1C(=O)[C@H]1CC=CC[C@@H]1c1nc2ccccc2s1	ZINC000488860703	1	2	447.2092815
N#CCc1ccc(C(=O)N2CCCC[C@H]2c2cc(NC(=O)[C@@]3(F)CCCC=C3F)n[nH]2)cc1	ZINC001823591851	1	3	453.1976315
C[C@H](C[S@](C)=O)NC(=O)N1C[C@H]2[C@@H](C1)[C@H]1C=C[C@H]2CC1	ZINC000454789266	2	4	296.155849
CN1C(=O)CCc2cc(NC(=O)[C@H]3[C@H]4C=C[C@@H](CC4)[C@@H]3C(=O)O)ccc21	ZINC000666093721	2	4	354.1579572
CN(C)c1ccc([C@H](CNC(=O)CC2=CCCCC2)c2c[nH]c3ccccc32)cc1	ZINC000730164311	1	1	401.2467126
CN(CCCc1cc(-c2ccccc2)n[nH]1)C(=O)[C@@H]1CC=CC[C@H]1c1nc2ccccc2s1	ZINC000108639965	1	2	456.1983825
O=C(NCC1=CCCCC1)[C@@H]1CN(S(=O)(=O)c2ccccc2)c2ccccc2O1	ZINC000223994169	1	1	412.1456782
O=C1NN(c2ccc(OCC(F)(F)F)cc2)C(=O)[C@H]2[C@H]3C=C[C@@H](O3)[C@H]12	ZINC000634603253	1	4	354.0827416
CN(C[C@@H]1CC=CCC1)C(=O)C(=O)NCc1ccc(C(N)=O)o1	ZINC001323479252	1	1	319.1532062
COCCN(C[C@H]1CC=CCC1)C(=O)C(=O)N1CC[C@H](Cc2cnn(C)c2)C1	ZINC000584158761	1	1	388.2474409
Cc1[nH]nc(Cl)c1C(=O)NC[C@H]1C[C@H](NC(=O)[C@@H]2C[C@@H]3C=C[C@H]2CC3)C1	ZINC000979901928	2	3	376.1666037
CCN(C(=O)[C@@H]1C[C@@H]2C=C[C@H]1CC2)[C@H]1CCCN(C(=O)c2ccon2)CC1	ZINC001016070703	2	3	371.2208918
Cc1nc(C2CC2)nc(Cl)c1N1CCCC2=C[C@H]3C[C@@H](CN4CCCC[C@H]34)[C@@H]21	ZINC001165175817	1	4	398.2237247
CC(F)(F)C(C)(C)C(=O)N1C[C@@H]2CN(C(=O)[C@@H]3CC=CCC3)C[C@]2(C)C1	ZINC000992584956	1	1	368.2275346
CN(C(=O)[C@@H]1C[C@@H]2C=C[C@H]1CC2)[C@H]1CCN(C(=O)Cn2ncn(C)c2=O)C1	ZINC000938789651	2	3	373.2113897
Cn1ccnc1[C@H](O)[C@H]1CCCN(C[C@@H]2C[C@H]3C=C[C@H]2C3)C1	ZINC000180648238	1	3	301.2154125
CNC(=O)CN1CC[C@H](NC(=O)[C@@]2(C)CC=C(C)CC2)[C@H]1C	ZINC001089054215	1	3	307.2259772
C=CCn1c([C@H](CC)[C@@H](C)O)nnc1N(C)C[C@@H]1CC=CCC1	ZINC001338669789	1	1	318.2419616
C[C@@]1(C(=O)NC2CN(C(=O)c3cccc(C(N)=O)n3)C2)CC=CCC1	ZINC000991912896	1	2	342.1691906
C[C@@]1(C(=O)N2CCC(CNC/C=C\Cl)CC2)CC=CCC1	ZINC001205381395	1	2	310.1811912
C[C@@]1(C(=O)N2CCC(NC(=O)C[C@@H]3C=CCCC3)CC2)CCCOC1	ZINC000948024388	1	1	348.2412929
O=C(N[C@H](Cc1ccccc1)C(=O)N[C@@H]1CC=CCC1)OCc1ccccc1	ZINC000172373030	1	1	378.1943427
O=C(NC[C@@H]1CCC2(CN(CCCO)C2)O1)[C@@H]1CC=CCC1	ZINC001053569501	1	1	308.2099928
CCn1ccc(C(=O)N[C@H]2CCN(C(=O)[C@H]3CC=CCC3)[C@H]2C)n1	ZINC001020050601	1	1	330.2055761
COC(=O)[C@@H]1CC=CC[C@H]1C(=O)N1CC[C@H]2CO[C@@H](CNC(=O)c3cc(O)nc(O)c3)[C@H]2C1	ZINC001787295152	1	2	459.2005503
CSc1ccc([C@@H](CNC(=O)N[C@@H]2CC=CCC2)N(C)C)cc1	ZINC000458415123	1	1	333.1874835
Brc1cccc([C@@H](N[C@H]2CC=CCC2)C2CCOCC2)c1	ZINC000191532556	1	1	349.1041265
CC1=CC[C@H](C(=O)N2CCCC[C@H]2C2CCN(C(=O)c3cc(C4CC4)on3)CC2)CC1	ZINC001828345188	1	2	425.267842
O=C(C[C@H]1CCCC[C@@H]1O)N1O[C@H]2C=C[C@H]1CC2	ZINC000636411145	1	2	251.1521435
O=C(C1=CCCCC1)N(CCCO)C1CC1	ZINC000682163264	1	1	223.1572289
CCN(CC)[C@@H](CNC(=O)C(=O)N[C@H]1CC=CCC1)c1ccsc1	ZINC001321565362	1	1	349.1823981
O=C(c1cccnc1Cl)N1CCC([C@H]2CCCCN2C(=O)[C@H]2CC=CCC2)CC1	ZINC001830278401	1	1	415.2026549
CC1(NC(=O)c2ccon2)CCN(C(=O)[C@H]2C[C@H]3C=C[C@H]2C3)CC1	ZINC000956300668	1	3	329.1739416
O=C1[C@@H]2[C@H]3C=C[C@@H](C3)[C@H]2C(=O)N1CCNCc1ccc(Br)c(Cl)c1	ZINC000494184162	1	4	408.0240176
CN(CC(=O)NCc1ccco1)C(=O)[C@]1(C(=O)OC(C)(C)C)CC=CCC1	ZINC000845096500	1	2	376.199822
CN(C[C@H](c1cccs1)N1CCOCC1)C(=O)CCCNC(=O)[C@H]1CC=CCC1	ZINC000409780313	1	1	419.2242629
COc1cc(NC(=O)[C@H](CC(C)C)N2C(=O)[C@@H]3CC=CC[C@H]3C2=O)ncn1	ZINC000269921064	1	2	372.1797552
CC[C@@H]1CCCN1C(=O)C(=O)N(C)C1CN(C(=O)[C@@H]2CC=CCC2)C1	ZINC000955316189	1	1	347.2208918
CCn1nncc1C(=O)N1C[C@@H](O)[C@H](NC(=O)[C@@H]2CCC(C)=C(C)C2)C1	ZINC001023865072	1	3	361.2113897
COc1ncc(C(=O)N(C)C2CC(NCCC3=CCCCC3)C2)cn1	ZINC000999637946	1	1	344.2212261
C[S@@](=O)CCN1CCN(C(=O)[C@]2(C(=O)O)CC=CCC2)CC1	ZINC001594179671	1	2	328.1456782
O=C([C@H]1CC=CCC1)N1CCC2(CCN(Cc3ncccn3)C2)CC1	ZINC001035156269	1	1	340.2263115
CC[C@H](C)OCC(=O)N1CC2(C1)CN(C(=O)[C@@H]1C[C@@H]3C=C[C@H]1CC3)CCO2	ZINC001068401778	2	3	376.2362075
Cc1cc(Cl)c2ccccc2c1NC(=O)C(=O)NC[C@@]1(O)C[C@H]2C=C[C@H]1C2	ZINC000658595703	1	4	384.1240702
CC1=C(C)C[C@H](C(=O)N2[C@H](C)CN(C(=O)C(C)(C)C)C[C@@H]2C)CC1	ZINC000581826280	1	3	334.2620283
CCN(C(=O)[C@@H]1CC[C@@H]1C(N)=O)C1CN(C(=O)CC2=CCCCC2)C1	ZINC000968206298	1	1	347.2208918
CC1=CC[C@@H](C(=O)N[C@H]2[C@@H]3COC[C@H]2CN(C(=O)c2ccc4c(c2)CCCO4)C3)CC1	ZINC001797133490	1	2	424.2362075
Cc1cc(N2CCC[C@H](OC(=O)CN3C(=O)[C@@H]4CC=CC[C@@H]4C3=O)C2)nc(C)n1	ZINC000815943947	1	2	398.1954053
O=C(CC1CCC1)NC1CC(CNC(=O)[C@H]2CC=CCC2)C1	ZINC000991916587	1	1	304.2150781
CCS(=O)(=O)C[C@H](C)NC(=O)[C@H]1CC=CC[C@H]1c1nc2ccccc2s1	ZINC000264975355	1	2	392.1228346
Cc1nn(C)c2nc(C)c(CC(=O)N3C[C@H]4[C@H](C3)[C@H]3C=C[C@H]4CC3)c(C)c12	ZINC000650757759	2	4	364.2263115
O=C(NS(=O)(=O)C1CCC1)C1=C(c2ccccc2)CCCC1	ZINC000835356058	1	2	319.1242145
CCS(=O)(=O)CCCN[C@@H]1CCCN(C(=O)[C@@H]2C[C@@H]3C=C[C@H]2CC3)C1	ZINC001208090249	2	3	368.2133639
Cn1ccc(C(=O)N[C@@]2(C)CCN(C(=O)[C@]3(C)CC=CCC3)C2)c1	ZINC000956823394	1	2	329.2103271
CC(C)C[C@H](C(=O)NCCn1cccn1)N1C(=O)[C@@H]2CC=CC[C@H]2C1=O	ZINC000498597952	1	2	358.2004907
O=C(NCCCc1ccco1)C(=O)NC[C@H]1CC=CCC1	ZINC000668633567	1	1	290.1630426
Cn1cc(Br)cc1C(=O)N[C@H]1[C@H]2C=C[C@@H](C2)[C@H]1C(N)=O	ZINC001190361545	1	4	337.0425889
COc1cccc(OC)c1C(=O)NC[C@@H]1CCN(C(=O)[C@]2(C)CC=CCC2)[C@H]1c1cccnc1	ZINC001811738886	1	2	463.2471065
O=C(C[C@@H]1C=CCCC1)NS(=O)(=O)Cc1ccc(Cl)cc1	ZINC000845888394	1	1	327.0695921
O=C(N[C@H](CO)CNC(=O)[C@@H]1CC=CCC1)[C@H]1CC=CCC1	ZINC000680525827	2	1	306.1943427
CC[C@H](CNC(=O)C[C@H]1C=CCCC1)Nc1ccc(C#N)nn1	ZINC001103224427	1	1	313.1902604
COCCN(C[C@@H]1CC=CCC1)C(=O)[C@@H]1C[C@H](C)CC(=O)N1	ZINC000551934957	1	1	308.2099928
COCCN(Cc1nnc(C(C)C)o1)C[C@@H]1CC=CCC1	ZINC000362247904	1	1	293.2103271
C[C@@H]1NCC[C@H]1C(=O)N[C@@H]1C=CCCC1	ZINC000574086576	1	1	208.1575633
N#Cc1ccccc1NC1=CCC(F)(F)CC1	ZINC001210031766	1	3	234.0968548
COc1ccc([C@H](CN2CCCC2)NC(=O)C2=CCC(C)(C)CC2)cc1	ZINC001295212898	1	3	356.2463783
COC(=O)c1ccc(CNC(=O)N2C[C@H]3[C@@H](C2)[C@H]2C=C[C@H]3CC2)cc1OC	ZINC000458595886	2	4	370.1892573
CC1=C(C)C[C@@H](C(=O)N[C@H]2C[C@@H](NC(=O)c3nnn(C)n3)C2)CC1	ZINC000974163054	1	3	332.196074
Cc1cc(C(=O)N(C)C[C@@H](O)CNC(=O)[C@H]2CC=CCC2)oc1C	ZINC001756658867	1	1	334.1892573
O=C(Cc1ncc[nH]1)N1CC[C@H](NC(=O)[C@H]2CC=CCC2)C1	ZINC000937666955	1	1	302.1742759
CCO/C=C/C(=O)N1CCCC[C@H]1c1cc(NC(=O)[C@H]2CC=C(C)CC2)n[nH]1	ZINC001818810236	1	2	386.2317908
Cc1nc(N2C[C@H]3[C@@H](C2)[C@@H]3NC(=O)[C@H]2C[C@H]3C=C[C@H]2C3)ccc1C#N	ZINC001060379538	1	3	334.1793613
O=C1[C@@H]2[C@@H](C(=O)N1c1ccc(Sc3ccc(Cl)cc3)cc1)[C@@H]1C=C[C@@H]2[C@H]2C[C@@H]21	ZINC000100394217	2	4	407.0746775
O=C(N[C@H]1CCc2nc(NC(=O)[C@]3(F)CCCCC3(F)F)sc2C1)[C@@H]1CC=CCC1	ZINC001818751513	1	1	441.1697827
CCC(C)(C)N(C)C(=O)[C@@H]1CCC(C)=C(C)C1	ZINC000563166625	1	3	237.2092645
C[C@@H]1[C@@H](NC(=O)CC(C)(C)C)CCN1C(=O)CC1=CCCCC1	ZINC001281130463	1	1	320.2463783
C[C@@]1(C(=O)N[C@H]2C[C@H]3CC[C@@H](C2)N3C(=O)[C@@H]2CC=CCC2)CCN(C(=O)OCc2ccccc2)C1	ZINC001793004650	1	1	479.2784067
COc1cc2c(cc1OC)C(=O)[C@H](CC1CCN(C[C@@H]3CC=CCC3)CC1)C2	ZINC001201417680	1	1	383.2460439
O=C(c1ccc([N+](=O)[O-])cc1)N(Cc1ccccc1)N1C(=O)[C@H]2CC=CC[C@@H]2C1=O	ZINC000408677278	1	2	405.1324707
O=C(N[C@H]1CC=CCC1)C(=O)N1CCC([C@@H](O)c2ccc(Cl)cc2)CC1	ZINC001259123140	1	1	376.1553703
Cc1nocc1C(=O)N1CC(NC(=O)C[C@H]2CC=CCC2)C1	ZINC000997477445	1	1	303.1582915
C=CCCCC(=O)N1C[C@H](O)[C@@H](N(C)C(=O)[C@]2(C)CC=C(C)CC2)C1	ZINC001048931708	1	3	348.2412929
NC(=O)[C@H]1[C@H]2C=C[C@@H](C2)[C@@H]1NC(=O)Cn1ccc2c1cccc2F	ZINC001182827811	1	4	327.138305
CC1=C(C)C[C@H](C(=O)NCCC2(CN[C@H](C)C(N)=O)CC2)CC1	ZINC001164642701	1	3	321.2416272
CCn1c(C)cc(C(=O)N2C[C@@H]3CCN(C(=O)[C@@H]4C[C@@H]5C=C[C@H]4CC5)[C@@H]3C2)c1C	ZINC001021810080	2	3	395.2572773
COC(=O)[C@H]1CC=CC[C@@H]1C(=O)N[C@H]1[C@@H]2COC[C@H]1CN(C(=O)c1cnc3cc(C)ccn31)C2	ZINC001800959838	1	2	466.2216201
FC(F)(F)CCN1C[C@@H]2[C@H]3C=C[C@@H](C3)[C@@H]2C1	ZINC000451126586	1	4	231.1234842
CC1(C)CN(CCNC(=O)N2C[C@H]3[C@H]4C=C[C@@H](O4)[C@@H]3C2)CCO1	ZINC000333844259	1	4	321.2052417
CO[C@@H]1CN(CC2=CCCCC2)C[C@H]1NC(=O)c1cnc(C2CC2)o1	ZINC001081806568	1	1	345.2052417
CC1(C(=O)NC[C@@H]2COCCN2C(=O)C[C@@H]2CC=CCC2)CC1	ZINC001061641470	1	1	320.2099928
Cc1ccn(CC(=O)N2CCO[C@@]3(C2)COCCN(C(=O)[C@H]2CC=CCC2)C3)n1	ZINC001833091286	1	1	402.2267054
O=C(NCCN1CCCCC1)[C@@H]1CC=CCC1	ZINC000046854969	1	1	236.1888634
CC(C)(C)OC(=O)Nc1cccnc1C(C)(C)C(=O)N1[C@@H]2CC[C@H]1C[C@@H](NC(=O)[C@H]1CC=CCC1)C2	ZINC001799830548	1	1	496.3049558
O=C(C[C@@H]1CC=CCC1)NCCC1(CNCC[C@@H]2CCOC2)CC1	ZINC001166604415	1	1	334.2620283
COC(=O)N1C[C@H]2CC[C@H]1[C@H](CNC(=O)N(C)C[C@H]1CC=CCC1)C2	ZINC000496086610	1	1	349.2365419
O=C(O)[C@]1(C(=O)NCCc2cc(Cl)cc(Cl)c2)CC=CCC1	ZINC001574631093	1	2	341.0585488
Cn1c(Cl)ncc1C(=O)N1C[C@@H](O)[C@H](NC(=O)[C@@H]2C[C@@H]3C=C[C@H]2CC3)C1	ZINC001023985595	2	3	378.1458683
CO[C@@H](C)C(=O)N1CC2(C1)CCN(C(=O)[C@H]1CC=CCC1)C2	ZINC001018847081	1	1	306.1943427
O=C(N[C@H]1CCOC1)C(=O)N[C@@H]1CC=C(c2ccc(F)cc2)CC1	ZINC001347184588	1	2	332.1536208
O=C(N[C@@]1(CO)CCOC1)C1=CCCCC1	ZINC000276165786	1	1	225.1364935
O=C(NC[C@H]1CCN(C(=O)c2csc(-c3ccccc3)n2)[C@H]1c1cccnc1)[C@H]1CC=CCC1	ZINC001808124198	1	1	472.1932971
O=C([C@@H]1CC=CCC1)N1C[C@H]2CCN(Cc3ccns3)C[C@H]21	ZINC001084182577	1	1	317.1561834
O=C(N[C@@H]1C[C@H]2CC[C@@H]1N2C(=O)[C@H]1CC=CCC1)C1(F)CCOCC1	ZINC001003497208	1	1	350.2005709
CCOC(=O)c1cc2c([nH]1)c(C)c(C)nc2N[C@@H]1[C@H]2C=C[C@@H](C2)[C@H]1C(N)=O	ZINC001160706974	1	4	368.1848406
C[C@H](C(=O)N1CCCC[C@@H]1C1CCN(C(=O)[C@]2(C)CC=CCC2)CC1)[C@@H]1SC(=N)NC1=O	ZINC001827668502	1	2	460.250812
CCc1c(C(=O)N[C@@H]2CC=CCC2)cnn1-c1ccccc1Cl	ZINC000480014670	1	1	329.1294899
CCCN(C(=O)[C@@H]1CC=CCC1)[C@@H]1CCN(c2nccc(OC)n2)C1	ZINC001102216977	1	1	344.2212261
O=C(Cc1cncnc1)N1C[C@@H]2CCC[C@]2(NC(=O)[C@@H]2C[C@@H]3C=C[C@H]2CC3)C1	ZINC001007523545	2	3	380.2212261
Cc1ccc(C(=O)N2CCC([C@@H]3CCCCN3C(=O)[C@@H]3CC=CCC3)CC2)cc1	ZINC001824104667	1	1	394.2620283
Cn1ccc(C(=O)COC(=O)CC2=CCCCC2)c1	ZINC000730335408	1	1	261.1364935
Cc1cc(NCC2(NC(=O)[C@H]3C[C@H]4C=C[C@H]3C4)CCCC2)nc(C)n1	ZINC001103394213	1	3	340.2263115
O=C1C=C(NC(F)(F)c2ccc(Cl)nc2Cl)CCC1	ZINC001155703296	1	2	306.0138247
C[C@H](C(=O)N1CCCO[C@@H](CNCC2=CCCCC2)C1)n1cncn1	ZINC001078383860	1	1	347.2321252
O=C1[C@@H]2CC=CC[C@@H]2C(=O)N1Cc1nc(COc2ccc(Cl)c(F)c2)no1	ZINC000349714834	1	2	391.0735119
O=C(c1cnn2cccnc12)N1CC[C@]2(C1)CN(C(=O)[C@@H]1CC=CCC1)CCO2	ZINC001778441092	1	1	395.1957397
O=C(Nc1ccc(O)cc1)c1cccc(NN2C(=O)[C@@H]3CC=CC[C@H]3C2=O)c1	ZINC000789989915	1	2	377.1375561
COC(=O)[C@@H]1CC=CC[C@H]1C(=O)N1[C@@H]2CC[C@H]1C[C@@H](NC(=O)c1cc(C(F)(F)F)c[nH]1)C2	ZINC001802242360	1	2	453.187541
O=C(CC1=CCOCC1)NC1CN(C(=O)C[C@H]2CC=CCC2)C1	ZINC000999134157	1	1	318.1943427
O=C(CCCOc1cccc(Br)c1)NCCN1C(=O)[C@@H]2[C@H]3C=C[C@@H](C3)[C@@H]2C1=O	ZINC000446317091	1	4	446.0841193
COc1cc(C(=O)NC2CN(C(=O)[C@@H]3C[C@H]4C=C[C@H]3O4)C2)ccn1	ZINC000995150706	1	3	329.1375561
N#Cc1cccc(C(=O)NC2CCN(C3CCN(C(=O)[C@@]4(F)CCCC=C4F)CC3)CC2)c1	ZINC001836261521	1	3	456.2336826
Cc1nc(COC(=O)C[C@@H]2C=CCCC2)cs1	ZINC000275089844	1	1	251.0979998
COC(C)(C)C[C@@H](C)NC(=O)C1=C(C(=O)O)CCCC1	ZINC000872991497	1	2	283.1783583
Cc1conc1C(=O)N[C@]1(C)CCN(C(=O)C[C@@H]2C=CCCC2)C1	ZINC000957596394	1	1	331.1895917
CC(C)[C@H](CNC(=O)C[C@H]1C=CCCC1)NC(=O)C1(Cc2cnn[nH]2)CCC1	ZINC001575339145	1	1	387.2634253
C[C@H](c1cc2ccccc2o1)N(C)C(=O)CC1=CCCCC1	ZINC000520714072	1	1	297.172879
CCCC[C@H](CNc1ncnc2c1CCC2)NC(=O)[C@H]1CC=CCC1	ZINC001114208047	1	1	342.2419616
COC(=O)[C@@H]1CC=CC[C@@H]1C(=O)NC[C@@H]1OC[C@@H]2CCN(C(=O)[C@@H]3C[C@H]3C3CC3)C[C@H]12	ZINC001791229245	1	2	430.2467722
C[C@H]1Cc2ccccc2N1CCNC(=O)C(=O)NCCC1=CCCCC1	ZINC000582230008	1	1	355.2259772
O=C(C[C@@H]1CC=CCC1)N1CC[C@H](CNC(=O)c2ccnnc2)C1	ZINC000983092268	1	1	328.189926
Brc1ccc(O[C@H]2C[C@H]3C=C[C@@H]2C3)c(I)n1	ZINC001228581887	1	3	390.9068741
C[C@]1(NC(=O)c2cc(O)ncc2Br)CC=CCC1	ZINC000822492832	1	2	310.0316898
O=C(NCCc1ccn(-c2ccc(F)cc2)n1)C(=O)NC[C@@H]1CC=CCC1	ZINC000285404222	1	1	370.1805042
CCC(=O)NCC(=O)NC1(CNC(=O)[C@]2(C)CC=CCC2)CCC1	ZINC001063160951	1	2	335.2208918
O=C(COC(=O)CN1C(=O)[C@H]2[C@H]3C=C[C@@H](C3)[C@@H]2C1=O)Nc1ccc(Cl)c([N+](=O)[O-])c1	ZINC000845938802	1	4	433.0676775
CSCCC(=O)NCC[C@H](C)NC(=O)[C@@H]1C[C@@H]2C=C[C@H]1CC2	ZINC001075537548	2	3	324.1871491
O=C1[C@@H]2CC=CC[C@@H]2C(=O)N1Cc1nc(Cc2ccccc2OC(F)F)no1	ZINC000579985945	1	2	389.1187125
COC(=O)c1c2c(sc1S(=O)(=O)NCCC1=CCCCC1)CN(C(=O)[C@H]1CCCO1)CC2	ZINC000014987089	1	1	482.1545287
O=C(CC1CCC1)N1[C@@H]2CC[C@H]1CN(C(=O)CC1=CCCCC1)C2	ZINC000968746824	1	1	330.2307282
CCOC(=O)c1c(C)csc1NC(=O)C(=O)N1CCC[C@]2(CC=CCC2)C1	ZINC000441888520	1	2	390.1613283
Cc1ccc2[nH]cc(CC(=O)N3CC[C@@H](CNC(=O)[C@H]4CC=C(C)CC4)[C@H]3c3cccnc3)c2c1	ZINC001809480303	1	2	470.2681763
C[C@@H](CCNC(=O)C[C@H]1CC=CCC1)NC(=O)C(=O)NCC1CC1	ZINC001077758075	1	1	335.2208918
Cc1cc(C)c(C(=O)N2CC(N(C)C(=O)[C@@H]3C[C@H]4C=C[C@H]3O4)C2)o1	ZINC000954607474	1	3	330.1579572
C[C@H]1COCC[C@H]1C(=O)N1CCCN(C(=O)CC2=CCCCC2)CC1	ZINC000940509492	1	1	348.2412929
Cc1cc(C)c(C(=O)N[C@@H]2CN(C(=O)[C@@]3(C)CC=CCC3)C[C@H]2C)[nH]1	ZINC000949334123	1	2	343.2259772
O=C(C[C@@H]1CCCO1)NC[C@H]1C[C@H]2C=C[C@H]1CC2	ZINC000421594778	2	3	249.172879
C[C@@H]1CC(F)(F)CCN1C(=O)N[C@H]1CC=CCC1	ZINC000636806726	1	1	258.1543697
O=C([C@@H]1CC=CCC1)N1CC2(C1)CCCN2C(=O)c1ccc(OCCCC(F)(F)F)cc1	ZINC001845547137	1	1	450.2130274
CCNC(=O)CN1CC[C@@H](NC(=O)CC2=CCCCC2)[C@H](O)C1	ZINC001099725939	1	1	323.2208918
CO[C@@H]1C[C@@H](NC(=O)C(=O)NC[C@@H]2C[C@H]3C=C[C@H]2C3)C12CCC2	ZINC001352779427	1	3	318.1943427
CCN(CC)CCOc1ccccc1NC(=O)C[C@H]1C=CCCC1	ZINC000186393426	1	1	330.2307282
CNS(=O)(=O)c1ccc(C)c(NC(=O)N2O[C@H]3C=C[C@H]2CC3)c1	ZINC000639668709	1	2	337.1096271
Cc1ccnc(N[C@@H]2c3ccccc3C[C@H]2NC(=O)[C@@H]2CC=CCC2)n1	ZINC001067719449	1	1	348.1950114
CCOC(=O)C1=C(Nc2ccccc2)C[C@@](C)(O)[C@H](C(=O)OCC)[C@@H]1c1ccc(Br)cc1	ZINC000008691489	1	6	501.1150851
CC(C)[C@H](C(=O)N1C[C@@H]2[C@@H]3C=C[C@@H](C3)[C@]2(C)C1)[C@@H](C)N	ZINC001341472071	1	5	276.2201635
CN(Cc1cncc(F)c1)C[C@@H]1CCCN(C(=O)[C@@H]2C[C@@H]3C=C[C@H]2CC3)C1	ZINC001017133243	2	3	371.2372908
O=C(CCC/N=C1/NS(=O)(=O)c2ccccc21)NC[C@@H]1C[C@H]2C=C[C@H]1CC2	ZINC000817622911	2	3	387.1616627
Cc1nonc1C(=O)NC[C@H]1CN(C(=O)[C@@]2(C)CC=CCC2)CCO1	ZINC000944647766	1	2	348.1797552
CCC(=O)N1CCc2ccc(NS(=O)(=O)C3=CCCCC3)cc21	ZINC000901978695	1	1	334.1351136
Cc1cocc1C(=O)NC[C@@H]1CN(C(=O)CC2=CCCCC2)C[C@H]1C	ZINC000959405227	1	1	344.2099928
Cn1ccnc1-c1cccc(NC(=O)C(=O)N2C[C@H]3[C@H](C2)[C@H]2C=C[C@H]3CC2)c1	ZINC000453844724	2	4	376.189926
CCn1ccnc1CN1CC[C@]2(CCN(C(=O)[C@@H]3C[C@@H]4C=C[C@H]3CC4)C2)C1	ZINC001041306347	2	3	368.2576116
Cc1cc(C)c(CC(=O)N[C@@H]2CN(C(=O)[C@H]3CC=CCC3)C[C@@H]2O)c(C)c1	ZINC000970222336	1	1	370.2256428
C[C@H]1[C@H]2[C@H](C[C@H]3[C@H]4CC[C@H]5C[C@@H](O)[C@H](O)C[C@]5(C)C4=CC(=O)[C@]23C)O[C@]12CC[C@H](C)CO2	ZINC000067913122	1	6	444.2875744
C=CCc1cc(C2C3=C(CC(C)(C)CC3=O)N(CC)C3=C2C(=O)CC(C)(C)C3)cc(OC)c1OCC	ZINC000409069666	2	5	491.3035588
O=C(c1nn[nH]c1C(F)(F)F)N1CCC(OC2CCN(C(=O)[C@]3(F)CCCC=C3F)CC2)CC1	ZINC001838553461	1	3	491.1955808
NC(=O)NC(=O)CN1CC[C@]2(CCN(C(=O)[C@@H]3C[C@@H]4C=C[C@H]3CC4)C2)C1	ZINC001754565138	2	3	360.2161408
CC(C)Nc1nnccc1C(=O)N[C@@H]1C=CCCC1	ZINC001548667494	1	1	260.1637113
C[C@]12CC[C@H]3[C@@H](CCC4=CC(=O)CC[C@@]43C)[C@H]1CC[C@@H]2O	ZINC000006482817	1	4	288.2089301
CC(C)Cc1cc(C(=O)N2C[C@H]3COC[C@@H](C2)[C@H]3NC(=O)[C@@]2(C)CC=CCC2)n(C)n1	ZINC001801534018	1	2	428.278741
CC1=CC[C@H](C(=O)N2CCOC[C@]3(CN(C(=O)c4cccn5cncc45)CCO3)C2)CC1	ZINC001837110692	1	2	438.2267054
O=C(C[C@H]1C=CCCC1)NC[C@H]1C[C@@H](NC(=O)CC[C@H]2CCOC2)C1	ZINC001757322712	1	1	348.2412929
C[C@H](C(=O)Nc1cc([C@H]2CCCCN2C(=O)[C@@]2(C)CC=CCC2)[nH]n1)n1cccc1	ZINC001822677981	1	2	409.2477752
C[C@H](OC(=O)[C@H]1CCOC1)C(=O)NCCC1=CCCCC1	ZINC000910050416	1	1	295.1783583
CN(C[C@@H](O)CN(C)c1ccnc(C#N)n1)C(=O)C[C@@H]1CC=CCC1	ZINC001125209531	1	1	343.200825
CCOC(=O)C(CC)(CC)CNC(=O)[C@@H]1CC=CC[C@H]1C(=O)N1CCOCC1	ZINC000601758203	1	2	394.2467722
Cc1cccc(NC(=O)[C@@H]2CSCN2C(=O)CN2C(=O)[C@@H]3[C@H]4C=C[C@@H](C4)[C@@H]3C2=O)c1	ZINC000605465255	1	4	425.1409272
O=C(O)[C@@]1(C(=O)Nc2ncn(Cc3cccnc3)n2)CC=CCC1	ZINC001326937222	1	2	327.1331394
C[C@]1(C(=O)N2CC3(C2)CCCN3C(=O)c2cc(F)ccc2Br)CC=CCC1	ZINC001841167425	1	2	434.1005183
CC(C)OC1CCN(C(=O)C(=O)N[C@@H]2CC=CCC2)CC1	ZINC001328989058	1	1	294.1943427
CCCc1nc(CN2C[C@@H](NC(=O)[C@H]3CC=CCC3)[C@H](OC)C2)no1	ZINC001081350970	1	1	348.2161408
COC(=O)[C@@]12CC[C@H](C)[C@@H](C)[C@H]1C1=CC[C@H]3[C@@]4(C)CC[C@H](OC(C)=O)C(C)(C)[C@@H]4CC[C@]3(C)[C@]1(C)CC2	ZINC000034601672	1	6	512.3865601
NS(=O)(=O)c1cc(Br)c(Cl)c(C(=O)N[C@H]2C=CCCC2)c1	ZINC001320379724	1	1	391.9597031
CCOC(=O)c1sc(CNC(=O)C(=O)NC[C@@H]2C[C@H]3C=C[C@H]2CC3)nc1C	ZINC001348724057	2	3	391.1565773
O=C(O)[C@H](N[C@H]1C=CCCC1)c1ccccc1	ZINC000123594909	1	1	231.1259288
Cc1nn(C)c(Cl)c1C(=O)OCC(=O)NCCC1=CCCCC1	ZINC000021636327	1	1	339.1349692
NC(=O)C(=O)NC[C@@H](CO)NC(=O)[C@@H]1CC=CC[C@H]1C(F)(F)F	ZINC001756546972	1	2	337.1249407
CC[C@@H]1[C@@H](NC(=O)C[C@@H]2C=CCCC2)CCN1Cc1c(C)nnn1CC	ZINC001087620976	1	1	359.2685107
CC(C)CC[C@H](C)NC(=O)[C@H]1CSCN1C(=O)[C@H]1CC=CCC1	ZINC000340631194	1	1	338.2027992
CN(C)C(=O)NCC(=O)NC[C@@H]1CCN(C(=O)[C@]2(C)CC=CCC2)[C@@H]1c1cccnc1	ZINC001802687476	1	2	427.2583399
C[C@H]1CC=C(C(=O)Nc2cc(C(=O)O)nn2C)CC1	ZINC001594291171	1	2	263.1269914
CN(C[C@H]1CCN1Cc1cnnn1C)C(=O)C[C@H]1C=CCCC1	ZINC001235781310	1	1	317.2215605
COc1ccc(CNC(=O)CN2C(=O)[C@@H]3[C@H]4C=C[C@@H](C4)[C@@H]3C2=O)c(F)c1	ZINC000467569124	1	4	358.1328853
CC1=C(C)C[C@H](C(=O)N(C)CCN(C)c2nccnc2F)CC1	ZINC001105474802	1	3	320.2012396
O=C(CN1C(=O)[C@@H]2[C@H]3C=C[C@@H](C3)[C@H]2C1=O)NC1CCC(O)(c2cccnc2)CC1	ZINC000274583123	1	4	395.1845063
O=C(NC[C@@H]1CCN(c2ccc(Br)cc2)C1)N[C@@H]1C=CCCC1	ZINC000246490749	1	1	377.1102745
CC(C)(C)NC(=S)N1C[C@@H]2CC=CC[C@@H]2C1	ZINC000865261914	1	2	238.1503697
O=C([C@H]1CC=CC[C@@H]1c1nc(-c2ccc3c(c2)CCC3)no1)N1CCOCC1	ZINC000289804644	1	2	379.1895917
CC1=CC[C@H](C(=O)N2CCCC23CN(C(=O)c2cccc4ccccc42)C3)CC1	ZINC001843830738	1	2	388.2150781
COCCn1c([C@H]2C[C@H]3C=C[C@@]2(OC)CC3)nnc1N1CCCCCC1	ZINC001341137607	2	4	360.2525263
CC(=O)N[C@H](C)C(=O)N1C[C@@H](C)[C@H](NCC2=CCCCC2)C1	ZINC001214098311	1	1	307.2259772
O=C(NC1CCN(S(=O)(=O)C2CC2)CC1)[C@@H]1CC=CC[C@H]1C(=O)N1CCOCC1	ZINC000439531455	1	2	425.1984421
CN(C(=O)c1cncc2ccccc21)C1CN(CC2=CCCCC2)C1	ZINC001044333222	1	1	335.1997624
CC(C)NS(=O)(=O)NCCNC(=O)C(=O)N(C)C[C@@H]1CC=CCC1	ZINC001323849193	1	1	360.1831264
Nc1cccc(NC2=CC(=O)CCC2)c1	ZINC001163467679	1	2	202.1106131
CCCCn1nnnc1CN1CC[C@H](NC(=O)[C@H]2CC=CCC2)[C@H]1CC	ZINC001087500714	1	1	360.2637596
Cc1cc(C(=O)N2CCO[C@@]3(CCN(C(=O)[C@]4(F)CCCC=C4F)C3)C2)no1	ZINC001785691116	1	3	395.1656627
COC[C@@H](N[C@@H]1CC=CCC1)c1cccc(C(F)(F)F)c1	ZINC000090035831	1	1	299.1496989
O=C([C@@H]1CC=CC[C@H]1C(=O)N1CCC(c2nncn2C2CC2)CC1)N1CCOCC1	ZINC000439522183	1	2	413.2426899
COc1ccc(Br)cc1NC(=O)[C@H](CC(C)C)N1C(=O)[C@@H]2CC=CC[C@H]2C1=O	ZINC000248297106	1	2	448.0997694
N#CCNCc1cn(C2CN(C(=O)[C@H]3C[C@H]4C=C[C@H]3C4)C2)nn1	ZINC001105146562	1	3	312.1698593
CC(=O)CCCC(=O)NC[C@@H]1COCCN1C(=O)[C@H]1CC=CCC1	ZINC001061281603	1	1	336.2049074
CN(C)c1ccc(/C=C/C(=O)NC2=CC(=O)CC(C)(C)C2)cc1	ZINC001180129865	1	4	312.183778
CC(C)(F)C(=O)N1[C@@H]2CC[C@H]1C[C@@H](CNC(=O)[C@@H]1C[C@H]3C=C[C@H]1C3)C2	ZINC000959662134	1	3	348.2213064
C[C@]1(C(=O)N2C[C@@H]3C[C@H]2CN3Cc2ccccc2C#N)CC=CCC1	ZINC001032421038	1	2	335.1997624
CN(Cc1nnnn1C)CC1CCN(C(=O)[C@@H]2C[C@H]3C=C[C@H]2O3)CC1	ZINC001029974213	1	3	346.2117241
Cc1c(C(=O)NC[C@@H]2CC=CCC2)cnn1Cc1ccccc1	ZINC000195043663	1	1	309.1841124
O=C(NCCC1=CCCCC1)NCc1ccc(Br)cc1	ZINC000592472525	1	1	336.0837254
C[C@H](C(=O)NC(C)(C)C)N1C(=O)[C@H]2[C@@H](C1=O)[C@@]1(Cl)C(Cl)=C(Cl)[C@@]2(Cl)C1(Cl)Cl	ZINC000729235842	1	8	493.9292085
N#Cc1cc(CC(=O)NC2(c3ccc(NC(=O)[C@@H]4CC=CCC4)cc3)CCC2)ccc1F	ZINC001786076233	1	1	431.2009053
COCc1sccc1C(=O)N[C@@H]1CN(C(=O)[C@@H]2CC=CCC2)C[C@H]1C	ZINC000947456342	1	1	362.1664137
COC(=O)[C@H]1CC=CC[C@H]1C(=O)N1CC[C@H]2CO[C@@H](CNC(=O)c3cccnc3S)[C@H]2C1	ZINC001783548721	1	2	459.182792
COc1cccc(C(=O)NC[C@@H]2CN(C(=O)[C@@]3(C)CC=CCC3)C[C@H]2C)n1	ZINC000994538067	1	2	371.2208918
CC(C)N[C@H]1CC[C@H](NC(=O)[C@H]2CC=CCC2)CC1	ZINC001034590847	1	1	264.2201635
CCC[C@H](NC(=O)N[C@@H]1CC=C(c2ccc(F)cc2)CC1)[C@H](O)c1ccccc1	ZINC001680795738	1	2	396.2213064
C[C@@]1(C(=O)N2CCO[C@@]3(C2)COCCN(C(=O)c2ccnnc2)C3)CC=CCC1	ZINC001840553095	1	2	400.2110554
CC1=CCC[C@H](C)[C@@H]1CN1CCC(Cn2ccnn2)CC1	ZINC000191082609	1	3	288.2313969
C[C@]1(C(=O)N2CCCC[C@@H]2C2CCN(C(=O)COCCO)CC2)CC=CCC1	ZINC001832406265	1	2	392.2675076
O=C1[C@@H]2[C@H]3C=C[C@@H](C3)[C@@H]2C(=O)N1CCNc1ccc(S(=O)(=O)C(F)F)cc1	ZINC000301553013	1	4	396.0955345
Cc1nc[nH]c1C(=O)NC1[C@@H]2CN(CCC3=CCCCC3)C[C@@H]12	ZINC000963110364	1	1	314.2106615
NC(=O)CCNC(=O)c1ccc(F)c(NS(=O)(=O)C2=CCCCC2)c1	ZINC000829828766	1	1	369.1158553
C[C@@]1(NC(=O)c2cc(C(=N)O)c[nH]2)CC=CCC1	ZINC000334520064	1	2	247.1320768
C[C@H]1COCC[C@@H]1CNC(=O)N1C[C@@H]2[C@H]3C=C[C@@H](C3)[C@@H]2C1	ZINC000454944332	1	4	290.1994281
O=C(C[C@H]1CC=CCC1)NC1CCN(C(=O)c2ccccc2O)CC1	ZINC000944423999	1	1	342.1943427
C/C=C1\[C@H]2C=C(C)C[C@]1(NC(=O)c1cc(CNC(=O)OC(C)(C)C)ccn1)c1ccc(O)nc1C2	ZINC001196918579	1	5	476.2423555
CC1(C)CC(=O)C=C(Nc2ccc(N3CCCC3)nn2)C1	ZINC001169951792	1	4	286.1793613
CC1=C(C)C[C@@H](C(=O)N(CC(F)F)C[C@H](C)O)CC1	ZINC000570165337	1	3	275.1696854
CCOC(=O)c1cc(COC)cc(S(=O)(=O)N[C@H]2C=CCCC2)c1	ZINC000489590849	1	1	353.1296938
O=C(CN1C(=O)[C@H]2[C@H]3C=C[C@@H](C3)[C@@H]2C1=O)NCc1nc2ccccc2s1	ZINC000104324316	1	4	367.0990624
Cc1ocnc1C(=O)N1C[C@@H]2C[C@@H]1C[C@@H](NCCC1=CCCCC1)C2	ZINC001094876670	1	1	343.2259772
Cc1cc(C(=O)N[C@]2(C)CCN(C(=O)C[C@@H]3CC=CCC3)C2)n(C)n1	ZINC000956745005	1	1	344.2212261
CC(C)[C@H](CNC(=O)CN1C(=O)[C@@H]2CC=CC[C@@H]2C1=O)c1ccc(Cl)cc1	ZINC000576352821	1	2	388.1553703
O=C(N[C@@H]1[C@H]2CN(Cc3nc(C4CCCC4)no3)C[C@H]21)[C@@H]1C[C@@H]2C=C[C@H]1CC2	ZINC000959988871	2	3	382.2368762
Cn1cnc(C(=O)NC[C@H]2CN(CCC3=CCCCC3)C[C@@H]2O)c1	ZINC000957981703	1	1	332.2212261
CCCn1ncnc1CNC[C@H]1C[C@H](NC(=O)C[C@@H]2CC=CCC2)C1	ZINC000984570121	1	1	345.2528606
O=C(Nc1ccc2c(c1)NC(=O)CC2)[C@@H]1CC=CCC1	ZINC000150990539	1	1	270.1368278
Cc1nc(Cl)cc(NCCCN(C)C(=O)[C@H]2C[C@H]3C=C[C@H]2O3)n1	ZINC001109548479	1	3	336.1353036
CN(C)Cc1cccc(CNC(=O)[C@H]2CC=CC[C@@H]2c2nc3ccccc3s2)c1	ZINC000033089364	1	2	405.1874835
CCc1ccccc1NC(=S)N[C@@H]1[C@H]2C=C[C@@H](C2)[C@@H]1C(N)=O	ZINC001201154757	1	4	315.1405333
C#CCCNC[C@]1(C)CN(C(=O)[C@H]2CC=CCC2)C[C@H]1C	ZINC001180563848	1	1	288.2201635
COC(=O)[C@@H]1CC=CC[C@H]1C(=O)N[C@H]1CCc2nc(NC(=O)c3c(C)cccc3Cl)sc2C1	ZINC001823415785	1	2	487.133255
CC1=CC[C@@H](C(=O)N2CC[C@H]3[C@@H]2CCN3C(=O)CN2CCSCC2)CC1	ZINC001847248228	1	2	377.2136982
CN1C(=O)CC[C@@H]1CC(=O)N[C@@H]1CCN(CCC2=CCCCC2)C1	ZINC001015492558	1	1	333.2416272
CC(C)CC(=O)NC[C@@H]1CCC2(CN(C(=O)[C@]3(C)CC=CCC3)C2)O1	ZINC001068499066	1	2	348.2412929
O=C(CC1CCC1)N1C[C@H]2CCN(C(=O)[C@@H]3CC=CC[C@H]3C(F)(F)F)C[C@H]21	ZINC000971673876	1	2	384.2024628
C[C@@H]1CC=CC[C@H]1C(=O)NC[C@H]1CCCn2ccnc21	ZINC000342520216	1	2	273.1841124
CC1=CC[C@](C)(C(=O)N2CCCCC[C@@H](NCC(N)=O)C2)CC1	ZINC001088428569	1	3	321.2416272
COc1ccc([C@H](NC(=O)CCCNC(=O)[C@@H]2CC=CCC2)c2ccc(F)cc2)cc1	ZINC000512964020	1	1	424.216221
C[C@H](O)C[C@@H](CN[C@H]1CC=C(c2ccc(F)cc2)CC1)c1ccccc1	ZINC000498944361	1	2	353.2154927
CC[C@H](C)CC(=O)NC1(c2ccc(NC(=O)[C@H]3CC=CC[C@H]3C(=O)OC)cc2)CCC1	ZINC001791550162	1	2	426.2518576
O=C(O)[C@@H]1COCCN1C(=O)[C@H]1CC=CCC1	ZINC000088374623	1	1	239.115758
O=C([C@@H]1CC=CCC1)N1CCC([C@H]2N(CCO)CC23CCC3)CC1	ZINC001093353665	1	1	332.2463783
CC1=CC[C@H](C(=O)N2CC[C@H]3[C@@H]2CCN3C(=O)Cc2cccc(C(F)(F)F)n2)CC1	ZINC001848196230	1	2	421.1977117
Cc1ccc(/C(O)=N/[C@]2(C)CC=CCC2)cc1N=C(O)NC(C)(C)C	ZINC000331350205	1	2	343.2259772
COc1ccc(Br)cc1C(=O)N1CC[C@@]2(C1)CN(C(=O)[C@@H]1CC=C(C)CC1)CCO2	ZINC001781458640	1	2	476.1310695
CC[C@H](C(=O)OC)N1CCN(C[C@@H]2C[C@H]3C=C[C@H]2C3)CC1	ZINC000348551875	1	3	292.2150781
O=C(N[C@@H]1C=CCCC1)C(=O)N1CC2(CCOCC2)[C@H]1c1ccccc1	ZINC001345316734	1	1	354.1943427
CCc1nc(C)c(C(=O)N[C@H]2C[C@@H](NCCC3=CCCCC3)C2)o1	ZINC001022934221	1	1	331.2259772
CC1=CC[C@](C)(C(=O)N2C[C@H]3CCN(Cc4ncnn4C)C[C@H]32)CC1	ZINC001084845821	1	3	343.2372105
Cn1cccc1C(=O)N1CCO[C@@H](CNC(=O)[C@@H]2CC=CCC2)C1	ZINC000944472423	1	1	331.1895917
O=C(Cn1ccc2ccn(Cc3ccccc3)c2c1=O)NCCC1=CCCCC1	ZINC000731836157	1	1	389.2103271
Cn1cc(C(=O)N2CCC[C@H](NC(=O)CC3=CCCCC3)CC2)nn1	ZINC000964790903	1	1	345.2164751
CCSc1ccc(CNC(=O)C(=O)N2O[C@H]3C=C[C@H]2CC3)cc1	ZINC001331795143	1	2	332.1194635
CC1=C(C)C[C@@H](C(=O)NCC2CC(Nc3cnc(-c4nn[nH]n4)cn3)C2)CC1	ZINC001603828488	1	3	382.2229575
CC(C)(C)OC(=O)NCCC(=O)N1CCC2(CCCN(C(=O)[C@@H]3CC=CCC3)C2)CC1	ZINC001805406355	1	1	433.2940567
COC(=O)[C@H]1CC=CC[C@@H]1C(=O)NC[C@@]12CCCO[C@@H]1CCN(C(=O)[C@@H](O)c1ccccc1)C2	ZINC001782155113	1	2	470.2416868
C[C@]1(C(=O)Nc2nc3c(s2)C[C@H](NC(=O)/C=C/c2ccco2)CC3)CC=CCC1	ZINC001827218419	1	2	411.1616627
CC(C)[C@@H](F)C(=O)N1CCC2(CN(C(=O)C[C@H]3CC=CCC3)C2)C1	ZINC001019260163	1	1	336.2213064
CC(C)[C@@H](CC(=O)N1CCCC[C@H]1c1cc(NC(=O)[C@@H]2CC=CCC2)n[nH]1)NC(=O)OC(C)(C)C	ZINC001814793725	1	1	487.3158548
CN(Cc1cccc(Br)c1OCCS(C)(=O)=O)C(=O)C1=CCCCC1	ZINC000785636956	1	1	429.0609413
C[C@@H](Oc1ccccn1)C(=O)N1CC2(C1)CCCN2C(=O)[C@]1(F)CCCC=C1F	ZINC001847137340	1	3	405.1863981
CNC(=O)C1(C(=O)N2CC[C@@H]2CN(C)C(=O)[C@@H]2C[C@@H]3C=C[C@H]2CC3)CCC1	ZINC001757291483	2	3	373.2365419
C[C@@H](NC(=O)CN1C(=O)[C@H]2CC=CC[C@@H]2C1=O)c1ccccc1Br	ZINC000103066462	1	2	390.0579046
CS(=O)(=O)N[C@H]1CCCC[C@H]1CNC(=O)C1=C[C@@H](O)[C@@H](O)[C@H](O)C1	ZINC000854427138	1	4	362.1511576
C[C@@]1(C(=O)N[C@@H]2[C@H]3CN(C(=O)CC4(O)CCC4)C[C@H]32)CC=CCC1	ZINC000976563550	1	2	332.2099928
C[C@@]1(C(=O)N[C@@H](Cc2cnc[nH]2)C(=O)O)CC=CCC1	ZINC001593754975	1	2	277.1426415
COC(=O)[C@H]1CC=CC[C@@H]1C(=O)N[C@H]1C[C@H]2CC[C@@H](C1)N2C(=O)c1conc1C	ZINC001795214263	1	2	401.195071
C[C@@H]1CC(=O)C=C(c2nc3ccccc3nc2N2CCCC2)C1	ZINC001242737471	1	3	307.1684623
Cn1cc2cc(C(=O)Nc3ccc(C4(NC(=O)[C@@H]5CC=CCC5)CCC4)cc3)ccc2n1	ZINC001790853107	1	1	428.2212261
C[C@]1(C(=O)N2CC[C@H](CNC(=O)c3nc(Cl)ccc3F)[C@H]2c2cccnc2)CC=CCC1	ZINC001804759362	1	2	456.172832
CC[C@@H]1[C@@H](NC(=O)C[C@H]2CC=CCC2)CCN1C(=O)c1cccn1CC	ZINC000985243884	1	1	357.2416272
O=C(c1ccccc1NCCC1=CCCCC1)N1CC[C@@]2(CCOC2=O)C1	ZINC001337669228	1	1	368.2099928
CO[C@H](C)C(=O)NC1(C)CCN(C(=O)[C@H]2CCC(C)=C(C)C2)CC1	ZINC001073050702	1	3	336.2412929
COc1ccc([C@@H]2c3c(=O)[nH]c(=O)[nH]c3NC3=C2C(=O)CC(C)(C)C3)cc1OC	ZINC000005175452	1	5	397.1637708
COc1nccc(C(=O)Nc2cc([C@@H]3CCCCN3C(=O)[C@@]3(F)CCCC=C3F)[nH]n2)c1F	ZINC001817669455	1	3	463.1831243
O=C(N[C@@H]1CCN(CC2=CCCCC2)C[C@@H]1O)C1CC(=O)NC(=O)C1	ZINC001090636519	1	1	349.2001563
O=C(C[C@@H]1CCNC1=O)N1CCC2(CN(C(=O)[C@H]3CC=CCC3)C2)C1	ZINC001018773294	1	1	345.2052417
COc1c[nH]nc1NC(=O)CC1=CCCCC1	ZINC001350806931	1	1	235.1320768
CCC(CC)(CNC(=O)[C@@H]1C[C@H]2C=C[C@H]1N(C(=O)OC)C2)C(=O)OC	ZINC000819419530	1	3	352.199822
C[C@@H](c1ccncc1)N(C)C(=O)C1=CCCCC1	ZINC000127077748	1	1	244.1575633
O=C(NCCCS(=O)(=O)c1ccccc1)C(=O)NC[C@H]1C[C@H]2C=C[C@H]1C2	ZINC001335277595	1	3	376.1456782
Cc1cc(CN2C[C@H]3CC[C@@H](C2)N3C(=O)[C@@H]2C[C@@H]3C=C[C@H]2CC3)ncn1	ZINC001017569438	2	3	352.2263115
CC(C)c1nsc(NC2(CNC(=O)[C@]3(C)CC=CCC3)CC2)n1	ZINC001110239786	1	2	334.1827325
O=C(N[C@H]1C[C@H](NC[C@@H]2CCCC(F)(F)C2)C1)[C@H]1CC=CCC1	ZINC001019985037	1	1	326.21697
CC(C)=CCCC1=CC[C@H](CN2CC[C@H]3O[C@H](c4nc(C)no4)CC[C@H]32)CC1	ZINC001207942252	1	2	385.2729274
C[C@@H]1C[C@H](NC(=O)CC2=CCCCC2)CN1C(=O)c1n[nH]cc1F	ZINC001014037689	1	1	334.1805042
CC1=C(C)C[C@](C)(C(=O)N2C[C@@H]3CCN(C(=O)C(F)F)[C@@H]3C2)CC1	ZINC001020880758	1	4	340.1962345
O=C(c1snnc1C1CC1)N1CC2(C1)CCCN2C(=O)[C@H]1CC=CCC1	ZINC001845126440	1	1	372.161997
C[C@H](CNc1cnc2ccc(F)cc2n1)NC(=O)C[C@H]1CC=CCC1	ZINC001108049446	1	1	342.1855896
C[C@H]1C[C@@H](CNCC2=CCCCC2)CN1C(=O)Cc1ccnn1C	ZINC000980543580	1	1	330.2419616
O=C(NC[C@H]1C[C@H]2C=C[C@H]1C2)Nc1ncccn1	ZINC001345125218	1	3	244.1324111
Cn1ccc(C(=O)N[C@H]2CCN(CC3=CCCCC3)C2)c1	ZINC001010557005	1	1	287.1997624
Cc1ccc([C@H]2C3=C(CC(C)(C)CC3=O)Nc3ccccc3N2CC(=O)Nc2ccccc2Cl)cc1	ZINC000009483191	1	5	499.2026549
C[C@@]12C=C[C@@H](O1)[C@H]1C(=O)N(c3ccc(-c4ccc([N+](=O)[O-])cc4)cc3)C(=O)[C@H]12	ZINC000408756691	1	5	376.1059216
COc1ccc(S(=O)(=O)N2CCNC3=CCCC[C@H]32)cc1Br	ZINC001239174905	1	2	386.0299756
COCCN(CCNC(=O)[C@H]1C[C@H]2C=C[C@H]1O2)c1nccc(OC)n1	ZINC001126446614	1	3	348.1797552
CC1(C)C=C(c2ccc([S@@](C)(=N)=O)cc2)CC(C)(C)C1	ZINC001241894370	1	5	291.1656854
CCn1ccc(CC(=O)N[C@@H]2[C@H]3CN(CC4=CCCCC4)C[C@H]32)n1	ZINC000959983790	1	1	328.2263115
CCc1noc(C)c1C(=O)N1CCCC[C@H]1C1CCN(C(=O)[C@@H]2CC=CCC2)CC1	ZINC001829332043	1	1	413.267842
CC(C)Oc1ccc(C(=O)Nc2nc3c(s2)C[C@@H](NC(=O)[C@@H]2CC=CCC2)CC3)cc1C#N	ZINC001827845960	1	1	464.1882118
Cc1cc(NC(=O)NCCN2C(=O)[C@@H]3[C@H]4C=C[C@@H](C4)[C@@H]3C2=O)ccc1S(C)(=O)=O	ZINC000500245228	1	4	417.1358418
CCC(C)(C)C(=O)N1C[C@H]2C[C@@H]3CN(CC4=CCCCC4)C[C@]2(C1)O3	ZINC001070848982	1	1	346.2620283
O=C(CCOc1ccccc1)N[C@@H]1CN(CCC2=CCCCC2)C[C@@H]1O	ZINC001220967652	1	1	358.2256428
COC(=O)[C@H]1CCCN(c2ccc(C3=CC[C@@H](C#N)CC3)nn2)C1	ZINC001243790035	1	2	326.1742759
CCN(CC)S(=O)(=O)c1ccc(OC)c(NC2=CCC3(CC2)OCCO3)c1	ZINC001174639844	1	3	396.171893
CC(C)C#CC(=O)N1CC2(C1)C[C@@H](NC(=O)C[C@H]1CC=CCC1)CO2	ZINC001068948188	1	1	344.2099928
Cc1ncc(C(=O)NC[C@@H]2CCCN2CCC2=CCCCC2)n1C	ZINC001028097741	1	1	330.2419616
CCc1ccccc1NC(=O)c1cccc(N2C(=O)[C@@H]3[C@H]4C=C(C)[C@@H](C4)[C@H]3C2=O)c1	ZINC000408672162	1	5	400.1786926
COc1nc(N[C@@H]2CC=CCC2)ncc1[N+](=O)[O-]	ZINC001161750195	1	1	250.1065903
Cc1c(NC(=O)C(=O)N[C@@H]2C=CCCC2)cnn1-c1cc(C)ccc1C	ZINC000132373120	1	1	352.189926
COc1ccc(O)cc1O[C@@H]1C=CCCC1	ZINC001225461409	1	1	220.1099444
CC1=C(C)C[C@@](C)(C(=O)N2CC3(C2)CCN(C(=O)[C@@H]2C[C@@H]4O[C@H]2[C@H]2C[C@H]24)C3)CC1	ZINC001019125788	1	4	398.2569429
COc1cc([C@@H]2NC(=O)N(C)C3=C2C(=O)CCC3)cc(OC)c1OC	ZINC000000067209	1	3	346.1528718
CN1CCN(c2ccc([N+](=O)[O-])c(NC(=O)N3C[C@H]4[C@H]5C=C[C@@H](O5)[C@@H]4C3)c2)CC1	ZINC000934040993	1	4	399.1906543
COC(=O)[C@@H]1CC=CC[C@@H]1C(=O)N1CC2(C1)CCCN2C(=O)c1c[nH]cc1C	ZINC001843495077	1	2	385.2001563
O=C(NC[C@@]12CCCO[C@@H]1CCN(C(=O)C1(c3ccc(F)c(F)c3)CC1)C2)[C@]1(F)CCCC=C1F	ZINC001783334992	1	3	494.2192557
COc1c(F)cc(S(=O)(=O)N2C[C@H]3C=C[C@H]2[C@H](C(=O)O)C3)cc1[N+](=O)[O-]	ZINC000592447834	1	3	386.0584
CC(=O)NCCN(Cc1ccc(C)s1)C(=O)CN1C(=O)[C@@H]2CC=CC[C@@H]2C1=O	ZINC000513107387	1	2	403.1565773
O=C(C[C@H]1CC=CCC1)N[C@@H]1CCN(C(=O)C2(C(F)F)CC2)C1	ZINC000942049379	1	1	326.1805844
Fc1cc(C2=CCC(F)(F)CC2)cc(F)c1CN1CCCC1	ZINC001242236010	1	3	313.1453625
COCCOC[C@H](O)CNCCNC(=O)C[C@@H]1C=CCCC1	ZINC001130154118	1	1	314.2205574
CC(C)(C)OC(=O)N1CC[C@@](O)(C(=O)NC2(c3ccc(NC(=O)[C@@H]4CC=CCC4)cc3)CCC2)C1	ZINC001786076852	1	1	483.2733213
Cc1ccccc1COc1c(C)cc(CN[C@@H](C(=O)O)[C@@H]2CC=CCC2)cc1C	ZINC001777471954	1	1	393.2303939
Cc1nc(CC(=O)N[C@H]2C[C@H](CNC(=O)[C@@H]3C[C@H]4C=C[C@H]3C4)C2)n[nH]1	ZINC000979442567	1	3	343.200825
CC1=C(C)C[C@@](C)(C(=O)N[C@H]2C[C@H](NC(=O)c3ncccn3)C2)CC1	ZINC000973386412	1	4	342.2055761
COc1cc(C(=O)N2CCCC[C@@H]2C2CCN(C(=O)[C@]3(F)CCCC=C3F)CC2)ccc1O	ZINC001830050233	1	3	462.2330139
CCC(CC)N(CC(C)C)C(=O)NCCN1C(=O)[C@@H]2[C@H]3C=C[C@@H](C3)[C@H]2C1=O	ZINC000246240228	1	4	375.2521919
CC1=C[C@@H](C)[C@H](CN2CC3(C2)COCC(=O)N3CCC(F)(F)F)CC1	ZINC001275854580	1	3	360.2024628
CN(C[C@@H]1CCN(C(=O)[C@@H]2CC=CCC2)C1)C(=O)C1CC2(CC2)C1	ZINC000987744122	1	1	330.2307282
C[C@]1(C(=O)NC[C@@H]2OC[C@@H]3CCN(C(=O)c4ccc(Cc5ccc(F)cc5)cc4)C[C@@H]32)CC=CCC1	ZINC001791777121	1	2	490.2631712
NC(=O)C1CCN(Cc2cccc(NC[C@H]3CC=CCC3)c2)CC1	ZINC000122698879	1	1	327.2310625
CN(C)C[C@@H]1CCN(C(=O)C(=O)N(C)C[C@H]2CC=CCC2)C1	ZINC001327150663	1	1	307.2259772
CCOc1ccc(CN(CCCn2ccnc2)C(=O)[C@@H]2CC=CCC2)cc1	ZINC000045294192	1	1	367.2259772
C=C1CC(C)(C(=O)N2CC[C@@H]3CN(C(=O)C[C@@H]4C=CCCC4)[C@@H]3C2)C1	ZINC000972820233	1	1	342.2307282
CC1=CC[C@H](N[C@H](C)c2ccc(N3CCNC3=O)cc2)CC1	ZINC000843421957	1	2	299.1997624
CN(C[C@@H]1COCCO1)C(=O)N[C@@H]1CC=C(c2ccc(F)cc2)CC1	ZINC000664602653	1	2	348.1849209
CCCn1ccnc1CCCN(C)C(=O)C1=CCCCC1	ZINC000277563730	1	1	289.2154125
O=C(O)c1ccc(NC(=O)C(=O)NC[C@H]2C[C@H]3C=C[C@H]2CC3)cc1	ZINC001601479580	2	3	328.1423071
C[C@H](NCC1(CCNC(=O)[C@@]2(C)CC=CCC2)CC1)C(N)=O	ZINC001164661875	1	2	307.2259772
CCOc1cc2c(cc1NC(=O)N[C@H]1CC=CCC1)O[C@H](C)C2	ZINC000077186401	1	1	316.1786926
C[C@H](C(=O)N[C@H]1CN(CC2=CCCCC2)CC1(C)C)n1cccc1	ZINC000973028569	1	1	329.2467126
O=C1[C@@H]2[C@H]3C=C[C@@H](C3)[C@H]2C(=O)N1CCNc1ncc2ccccc2n1	ZINC001351140926	1	4	334.1429758
Cc1ccc(CC(=O)N[C@H]2C[C@H](NCC3=CCCCC3)C2)s1	ZINC001021089255	1	1	318.1765845
CC(C)NC(=O)CNCCCCCCNC(=O)[C@@]1(C)CC=CCC1	ZINC001178566889	1	2	337.2729274
COc1cncc(CN2C[C@H](O)[C@@H](N(C)C(=O)[C@@H]3C[C@@H]4C=C[C@H]3CC4)C2)n1	ZINC001047387329	2	3	372.2161408
COC(=O)c1cc([C@H](C)c2ccccc2)sc1NC(=O)[C@@H]1CC=CC[C@H]1C(=O)O	ZINC000102634923	1	2	413.1296938
CC(C)(C)n1nnnc1CN[C@H]1C[C@H](NC(=O)[C@@H]2C[C@H]3C=C[C@H]2O3)C1	ZINC001020311032	1	3	346.2117241
O=C1[C@H]2[C@@H](C(=O)N1CCCc1cccc(F)c1)[C@H]1C=C[C@H]2CC1	ZINC000419064259	2	4	313.1478071
O=C(O)[C@H]1c2ccccc2OCCN1C(=O)[C@@H]1C[C@H]2C=C[C@H]1NC2	ZINC001601873063	1	3	328.1423071
CC1=CC[C@@H](C(=O)N2CCC([C@H]3CCCCN3C(=O)CSC(=N)N)CC2)CC1	ZINC001826783394	1	2	406.2402473
O=C(COC(=O)C[C@@H]1C=CCCC1)Cc1ccccc1Cl	ZINC000800204362	1	1	306.1022721
CC1(C)CN(C(=O)c2cncnc2)C[C@@H]1NC(=O)C[C@H]1CC=CCC1	ZINC001008426063	1	1	342.2055761
COCc1nc2n(n1)C[C@H](N[C@@H]1CC=C(c3ccc(Cl)cc3)CC1)CC2	ZINC000648481969	1	2	372.1716891
CN(C(=O)[C@H]1CC=CCC1)C1CN(CC(=O)N2CCCC2)C1	ZINC001042466072	1	1	305.2103271
COC(=O)[C@@H]1CC=CC[C@H]1C(=O)N1CC[C@H]2CO[C@@H](CNC(=O)[C@@H](C)Sc3ccccn3)[C@H]2C1	ZINC001791580574	1	2	487.2140922
O=C(NC[C@@H]1CC=CCC1)NC1(C(F)F)CC1	ZINC000337676172	1	1	244.1387196
COC(=O)[C@H]1CC=CC[C@@H]1C(=O)N1CCC2(CCCN(C(=O)c3csc(N)n3)C2)CC1	ZINC001809867730	1	2	446.1987764
CC(C)(NC[C@@H]1C[C@H]2C=C[C@H]1C2)c1nccs1	ZINC000156176463	1	3	248.1347196
CC1=CC[C@H](C(=O)N2CCCC23CN(C(=O)C2(C)CCCC2)C3)CC1	ZINC001843828904	1	2	344.2463783
Cc1cccn2cc(COC(=O)[C@H](CC(C)C)N3C(=O)[C@@H]4CC=CC[C@H]4C3=O)nc12	ZINC000794082277	1	2	409.2001563
C[C@@H](Cc1ccc(NC[C@@H]2C[C@H]3C=C[C@H]2C3)cc1)C(=O)O	ZINC001776436678	1	3	285.172879
Cc1cc(CN2CCC3(CN(C(=O)[C@@H]4C[C@@H]5C=C[C@H]4CC5)C3)C2)sn1	ZINC001072760397	2	3	357.1874835
O=C(CCCn1ccccc1=O)NCCN1C(=O)[C@@H]2[C@H]3C=C[C@@H](C3)[C@H]2C1=O	ZINC000755469427	1	4	369.1688562
CCCCCSc1nc2n(n1)[C@H](c1ccc(Cl)cc1)C1=C(CC(C)(C)CC1=O)N2	ZINC000020850124	1	5	430.1594102
O=C(N[C@H]1CCCN(C(=O)[C@@H]2C[C@@H]3C=C[C@H]2CC3)C1)C1CCC1	ZINC000950996321	2	3	316.2150781
COC(=O)N1C[C@H]2C=C[C@H]1[C@H](C(=O)N[C@@H]1CCc3cc(C#N)ccc31)C2	ZINC000819516626	1	3	351.1582915
O=C([C@@H]1CC=CCC1)N1CCC[C@]2(CCN(CCC3CC3)C2)C1	ZINC001054083863	1	1	316.2514636
O=C(NC1CCN(/C(O)=N/[C@H]2C=CCCC2)CC1)c1ccc(F)cc1	ZINC000329821587	1	1	345.1852552
Cc1ccc(NC(=O)[C@H]2CCCN(C(=O)N[C@H]3C=CCCC3)C2)nc1	ZINC000158681323	1	1	342.2055761
O=C(Nc1ccnn1Cc1cccc(Br)c1)C(=O)N[C@H]1CC=CCC1	ZINC000535165281	1	1	402.0691379
CCCc1n[nH]cc1C(=O)NC1CC(N(C)C(=O)[C@@H]2C[C@@H]3C=C[C@H]2CC3)C1	ZINC001016579755	2	3	370.2368762
C[C@H](NCc1cnc2c(-c3ccccc3)cnn2c1)C1=CCCCC1	ZINC000952873917	1	1	332.2000968
O=C(c1ccc2n[nH]cc2c1)N1CCC([C@@H]2CCCCN2C(=O)[C@]2(F)CCCC=C2F)CC1	ZINC001832980710	1	3	456.2336826
Cc1cc(C)c(NC(=O)[C@@H]2C[C@H]3C=C[C@H]2C3)c(C)c1	ZINC000102264397	1	3	255.1623143
COC(=O)N1C[C@H]2C=C[C@H]1[C@@H](C(=O)N1CC[C@@](C)(C(=O)OC(C)(C)C)C1)C2	ZINC000819563015	1	3	378.2154721
C[C@H]1CC=C(C(=O)N2CC[C@H](CS(N)(=O)=O)C2)CC1	ZINC000885291410	1	2	286.1351136
COCC(=O)NCc1ccc(CNC(=O)[C@H]2CC=CCC2)c(F)c1	ZINC001756785188	1	1	334.1692708
Cc1c[nH]nc1C(=O)N[C@]12CCC[C@H]1N(C(=O)[C@@H]1C[C@@H]3C=C[C@H]1CC3)CC2	ZINC001014282919	2	3	368.2212261
O=C(NCCc1nc(C(F)(F)F)cs1)NCC[C@@H]1C[C@H]2C=C[C@H]1C2	ZINC000654466601	1	3	359.1279179
C=C(C)Cn1c(CC)nnc1N(CCOC)C[C@H]1CC=CCC1	ZINC000580985640	1	1	318.2419616
CC1(C)CCc2cc(NC3=CC[C@H](C#N)CC3)ccc2O1	ZINC001212868077	1	2	282.1732133
Cc1cc(C(=O)N2CCN(C(=O)[C@@H]3CC=CCC3)CC2)c(C)[nH]1	ZINC001010296041	1	1	315.194677
C[C@@H]1CN(CCC2=CCCCC2)CC[C@@H]1NC(=O)c1cccnn1	ZINC000943750433	1	1	328.2263115
COC(=O)[C@@H]1CC=CC[C@@H]1C(=O)N1C[C@H]2COC[C@@H](C1)[C@H]2NC(=O)c1cccnc1-c1ccccc1	ZINC001796567240	1	2	489.2263711
Cc1ccsc1CN(C)C(=O)[C@H]1[C@H]2[C@H]1[C@H]1C=C[C@H]2[C@H]2C(=O)N(Cc3ccccc3)C(=O)[C@H]21	ZINC000555223549	2	4	446.1664137
CCNS(=O)(=O)[C@@H]1CCN(C(=O)[C@@H]2CCC(C)=C(C)C2)C1	ZINC000565020013	1	3	314.1664137
C[C@@H]1[C@@H](NC(=O)CN2CCOCC2=O)CCN1C(=O)C[C@@H]1C=CCCC1	ZINC000988643639	1	1	363.2158064
O=C(c1cccc(N2CCOCC2)n1)N1CCO[C@]2(CCN(C(=O)[C@H]3CC=CCC3)C2)C1	ZINC001781153777	1	1	440.2423555
COc1cc(NC(=O)[C@H]2CC=CC[C@H]2C(=O)O)c(C(=O)N(C)C)cc1OC	ZINC000027058218	1	2	376.1634365
CC1=CC[C@H](C(=O)N2CCC(N3CCC(NC(=O)c4cc5n(n4)CCCNC5=O)CC3)CC2)CC1	ZINC001835515213	1	2	482.3005391
C[C@H](N[C@@H]1CCC[C@@H]2OCC[C@H]21)C(=O)NCCC1=CCCCC1	ZINC000245761162	1	1	320.2463783
CCO[C@@H](CC)C(=O)N[C@]1(C)CC=CCC1	ZINC000570300696	1	2	225.172879
CS(=O)(=O)N(CC(=O)NCC1=CCCCC1)c1cccc2ccccc21	ZINC000223698488	1	1	372.1507636
C[C@]1(C(=O)N[C@H]2C[C@@H](CNC(=O)C3=COCCO3)C2)CC=CCC1	ZINC000978551683	1	2	334.1892573
O=C1NCCN(C[C@@H]2CC=CCC2)[C@H]1c1ccccc1	ZINC000245565231	1	1	270.1732133
CC[C@@H]1C[C@H]1C(=O)N1CCCC[C@@H](NC(=O)CC2=CCCCC2)C1	ZINC000943138265	1	1	332.2463783
Cn1ccc(C(=O)NCC2(O)CN(C(=O)[C@@H]3C[C@@H]4C=C[C@H]3CC4)C2)cc1=O	ZINC001043791880	2	3	371.1845063
O=C(NC[C@H](c1cccc(Cl)c1)N1CCOCC1)[C@@H]1CC=CC[C@@H]1c1nc2ccccc2s1	ZINC000588869696	1	2	481.1590758
CCCCc1ccc(S(=O)(=O)N[C@H]2[C@H]3C=C[C@@H](C3)[C@@H]2C(N)=O)cc1	ZINC001191262294	1	4	348.1507636
CN1C[C@H](C(=O)N2C[C@@H](NCC3=CCCCC3)C(C)(C)C2)CCC1=O	ZINC000996681724	1	1	347.2572773
Cc1ncc(CN[C@H]2CN(C(=O)[C@@H]3C[C@@H]4C=C[C@H]3CC4)CC2(C)C)cn1	ZINC000995833318	2	3	354.2419616
O=C(Cc1cncs1)N[C@@H]1CN(C(=O)[C@H]2CC=CCC2)C[C@@H]1O	ZINC000966698840	1	1	335.1303625
CC(C)C[C@H](C(=O)NCCN1CCCC1=O)N1C(=O)[C@H]2CC=CC[C@@H]2C1=O	ZINC000563320612	1	2	375.2158064
O=C(N[C@H]1CC=CCC1)c1cccc(Cn2ccnc2)c1	ZINC000265426993	1	1	281.1528122
O=C(CC1CC1)N1CC[C@H]2CCN(C(=O)[C@@H]3CC=CCC3)[C@H]2C1	ZINC000975448496	1	1	316.2150781
C[C@H](CN1C[C@@H]2[C@H]3C=C[C@@H](O3)[C@@H]2C1)C1CCCCC1	ZINC000451602449	1	4	261.2092645
C[C@](O)(CNC(=O)C1=C(c2ccccc2)CCCC1)c1ccc(F)cc1F	ZINC001444758874	1	2	371.1696854
Cc1ccoc1CC(=O)N1CC(NC(=O)[C@@]2(C)CC=CCC2)C1	ZINC000991920094	1	2	316.1786926
C[C@]12CN(C(=O)C3(S(C)(=O)=O)CCCC3)C[C@H]1[C@H]1C=C[C@@H]2C1	ZINC000887876684	1	5	323.1555147
O=C(C[C@H]1C=CCCC1)NC/C=C/CNc1ncc(F)cn1	ZINC001107390445	1	1	304.1699395
Cn1ccnc1NC(=O)[C@@]12C[C@@H]1CN(C(=O)[C@]1(C)C[C@@H]3C=C[C@H]1C3)C2	ZINC001269434164	1	4	340.189926
CC(C)OCCCNC(=O)[C@@]1(C)CC=CCC1	ZINC000448570422	1	2	239.188529
O=C(N[C@H]1C[C@H]2CC[C@@H]1N2C(=O)[C@H]1CC=CCC1)c1ccn2cncc2c1	ZINC000998813896	1	1	364.189926
Cc1noc(C2CC2)c1C(=O)N1C[C@@H]2CCN(C(=O)[C@@H]3C[C@@H]4C=C[C@H]3CC4)[C@@H]2C1	ZINC001021809526	2	3	395.2208918
CCn1ccnc1C(=O)NC1CN(C(=O)[C@@H]2CCC(C)=C(C)C2)C1	ZINC000991084763	1	3	330.2055761
Cc1ccc(COc2cccc(NC(=O)C(=O)NC[C@@H]3CC=CCC3)c2)cc1	ZINC000732477035	1	1	378.1943427
CCN1CCO[C@@H](C(=O)N2C[C@@H]3CC=CC[C@@H]3C2)C1	ZINC000073990525	1	2	264.183778
O=C(N[C@H]1C[C@@H](CNC(=O)[C@H]2C[C@H]3C=C[C@H]2C3)C1)c1cncnc1	ZINC000978542575	1	3	326.1742759
NC(=O)C(=O)N[C@@H]1CN(C(=O)C[C@@H]2C=CCCC2)CC[C@@H]1c1ccccc1	ZINC000984322574	1	1	369.2052417
COCCOCN1CC2(C1)CCCN(C[C@@H]1C[C@H]3C=C[C@H]1C3)C2	ZINC001275193653	1	3	320.2463783
Cc1cc(C(=O)N2CC3(C2)CCCN3C(=O)[C@H]2CC=CCC2)on1	ZINC001845125952	1	1	329.1739416
CCN(Cc1ccc2c(c1)OCO2)C[C@H]1C[C@H]2C=C[C@@H]1C2	ZINC001207636699	1	3	285.172879
CC(C)OC(=O)CCCNC(=O)C(=O)NCC[C@@H]1C[C@H]2C=C[C@H]1C2	ZINC001349889057	1	3	336.2049074
COc1nscc1CNC1CC(CNC(=O)C[C@H]2C=CCCC2)C1	ZINC001100440151	1	1	349.1823981
COc1cncc(CN2C[C@@H](C)[C@H](NC(=O)[C@H]3CC=CCC3)C2)n1	ZINC001079400003	1	1	330.2055761
Cc1nn(C)c(C)c1NC(=O)CN1C(=O)[C@H]2[C@H]3C=C[C@@H](C3)[C@@H]2C1=O	ZINC000298639137	1	4	328.1535405
COC(=O)[C@@H]1CC=CC[C@H]1C(=O)N1CCC(OC2CCN(C(=O)CCCn3ccnc3)CC2)CC1	ZINC001838784613	1	2	486.2842203
C/C=C(\C)C(=O)Nc1nc2c(s1)C[C@@H](NC(=O)[C@@H]1CC=CCC1)CC2	ZINC001825049102	1	1	359.166748
CCN(C(=O)[C@@]1(C)CC=CCC1)C1CN(C(=O)[C@@H]2CN(C)C(=O)N2)C1	ZINC001079836284	1	2	348.2161408
Cn1ncnc1CN1CCC2(CN(C(=O)C[C@@H]3C=CCCC3)C2)C1	ZINC001072846007	1	1	329.2215605
CNC(=O)C1(C(=O)N2CC[C@@H]3[C@@H](CCN3CC3=CCCCC3)C2)CC1	ZINC001753875486	1	1	345.2416272
N#Cc1cccc(C(=O)NCCC2=CCCCC2)c1Br	ZINC000448589786	1	1	332.0524253
COCCN(C[C@@H]1CC=CCC1)C(=O)Nc1ccc(OC)c(-n2nnnc2C2CC2)c1	ZINC000484536903	1	1	426.2379388
CC(=O)c1ccc(C(=O)N2C[C@H]3[C@@H](C2)[C@H]2C=C[C@H]3CC2)c(F)c1	ZINC000452560926	2	4	313.1478071
O=C(O)[C@@]1(C(=O)N2CCN(C3CC3)c3cc(F)ccc32)CC=CCC1	ZINC001594851213	1	2	344.1536208
COC(=O)c1cc(C(F)(F)F)ncc1C1=CC[C@H](N2CCCC2)CC1	ZINC001242691435	1	2	354.1555126
COc1ccc([C@H](CNC(=O)[C@H]2CC=CCC2)N2CCOCC2)cc1OC	ZINC000025998096	1	1	374.2205574
O=C(NN1C(=O)[C@H]2[C@H]3C=C[C@@H](O3)[C@@H]2C1=O)c1cc(F)c(F)cc1Br	ZINC000828670512	1	4	397.9713753
NC(=O)[C@@H]1[C@H]2C=C[C@@H](C2)[C@@H]1NC(=O)c1nccc2cc(Br)ccc21	ZINC001156450590	1	4	385.0425889
CC(C)Oc1cc(C(=O)N[C@@H]2CN(C(=O)[C@@H]3CC=CCC3)C[C@H]2C)ccn1	ZINC000947465350	1	1	371.2208918
CC1=C(C)C[C@@](C)(C(=O)N[C@@H]2[C@H]3CN(C(=O)CC4(C)CC4)C[C@H]32)CC1	ZINC000976710961	1	4	344.2463783
CCc1noc(C)c1NC(=O)NCCN1C(=O)[C@@H]2[C@H]3C=C[C@@H](C3)[C@H]2C1=O	ZINC000246520568	1	4	358.1641052
Cc1cccc([C@H](C)C(=O)N2CCN(C(=O)[C@@H]3CC=CCC3)CC2)c1	ZINC001010300575	1	1	340.2150781
C[C@@H]1C=C[C@@H]2C(=O)N(CC(F)(F)F)C(=O)[C@@H]2[C@@H]1C(=O)NC[C@H]1CC[C@@H](C(=O)N(C)C)O1	ZINC000558355705	1	4	445.1824556
COC(=O)[C@@H]1CC=CC[C@H]1C(=O)N1CCC([C@@H]2CCCCN2C(=O)c2cc[nH]c3nccc2-3)CC1	ZINC001827470749	1	2	478.2580056
N#C[C@@H]1CC=C(c2ccc(N3CCCC3)nc2)CC1	ZINC001243796460	1	2	253.1578976
CO[C@@H]1CC=C(N(C)c2cc(N)ccn2)CC1	ZINC001212878912	1	2	233.1528122
Cc1cc(C(=O)NC2(CNC(=O)[C@@]3(C)CC=CCC3)CCC2)on1	ZINC001063160992	1	2	331.1895917
COc1cc(CN[C@H](C(=O)O)[C@@H]2CC=CCC2)ccc1OC(C)C	ZINC001777297774	1	1	333.1940083
COC(=O)Cc1ccc(O)c(NC(=O)[C@]2(C)C[C@@H]3C=C[C@H]2C3)c1	ZINC001144278430	1	4	315.1470582
COC(=O)[C@@H]1CC=CC[C@H]1C(=O)N1C[C@H]2COC[C@@H](C1)[C@H]2NC(=O)/C=C/c1ccc(O)c(O)c1O	ZINC001802082638	1	2	486.2002159
CC(C)C[C@H](C(=O)N[C@H]1CCc2sc(Cl)cc21)N1C(=O)[C@@H]2CC=CC[C@@H]2C1=O	ZINC000514976129	1	2	420.1274413
Cc1nc2cc(C3=CCC(F)(F)CC3)cnc2s1	ZINC001242232934	1	3	266.0689258
Cn1cc(Br)cc1C(=O)N(C[C@@H]1C[C@H]2C=C[C@H]1C2)C1CCN(C)CC1	ZINC000518634103	1	3	405.1415746
O=C(N[C@H]1C[C@H]2CC[C@@H](C1)N2C(=O)[C@@]1(F)CCCC=C1F)c1cccc(O)n1	ZINC001804560195	1	3	391.170748
C[C@@H]1CCN(C(=O)C2=C(c3ccccc3)CCCC2)C[C@H]1n1ccnc1	ZINC001622809260	1	2	349.2154125
C[C@@]1(C(=O)N2C[C@H]3[C@@H](C2)[C@@H]3NC(=O)c2cscn2)CC=CCC1	ZINC000976254715	1	2	331.1354479
Cc1ccc(C(=O)N2C[C@H]3C(NC(=O)C[C@@H]4C=CCCC4)[C@@H]3C2)n1C	ZINC001013303125	1	1	341.2103271
O=C(C[C@@H]1C=CCCC1)NC1CN(Cc2ccc(-c3nn[nH]n3)cc2)C1	ZINC001592811992	1	1	352.2011594
C[C@H](C#N)C(=O)N1C[C@@H](C)[C@H](CCNCC2=CCCCC2)C1	ZINC001104004403	1	1	303.2310625
COC(=O)[C@@H]1CC=CC[C@@H]1C(=O)NC[C@@H]1OC[C@@H]2CCN(C(=O)c3c(F)cc(OC)cc3F)C[C@@H]21	ZINC001791236181	1	2	492.2071931
CC(C)C[C@H](C(=O)OCc1cnc2ccccc2c1)N1C(=O)[C@H]2CC=CC[C@@H]2C1=O	ZINC000730696888	1	2	406.1892573
CCc1noc(CN2CCO[C@@](C)(CNC(=O)[C@@H]3C[C@@H]4C=C[C@H]3CC4)C2)n1	ZINC001107958054	2	3	374.2317908
C#Cc1cncc(C(=O)N2CC(NC(=O)C[C@@H]3C=CCCC3)C2)c1	ZINC000994555721	1	1	323.1633769
CN(Cc1ccccc1N1CCCC1)C(=O)C(=O)N[C@H]1C=CCCC1	ZINC001322978470	1	1	341.2103271
CC1=C(C)C[C@](C)(C(=O)N(C)C2CN(C(=O)[C@H]3CC34CC4)C2)CC1	ZINC000954568728	1	4	330.2307282
O=C(Nc1n[nH]c(CNC(=O)[C@@H]2CC=CCC2)n1)[C@H]1CC=CCC1	ZINC000747154147	2	1	329.185175
Cn1ncc(C(=O)N2[C@@H]3CC[C@H]2[C@@H](NC(=O)[C@@H]2CC=CCC2)C3)c1Cl	ZINC000995725950	1	1	362.1509537
NC(=O)[C@@H]1[C@H]2C=C[C@@H](C2)[C@@H]1NC(=O)c1cc(F)c(Br)c(F)c1	ZINC001192020163	1	4	370.0128462
C[C@H](NC(=O)[C@@H](N)CO)C(=O)N[C@@H]1CC=CCC1	ZINC001221018672	1	1	255.1582915
Cc1nc(CN2CCC3(CN(C(=O)[C@@]4(C)CC=CCC4)C3)C2)oc1C	ZINC001072773809	1	2	343.2259772
Cc1nc(C)c(C(=O)N2CC[C@@H](N(C)C(=O)CC3=CCCCC3)C2)[nH]1	ZINC000939726794	1	1	344.2212261
COCCOCCN1CC[C@@H]2CN(C(=O)[C@@]3(C)CC=C(C)CC3)[C@@H]2C1	ZINC001222035865	1	3	350.2569429
O=C([C@H]1CC=CCC1)N1CCO[C@]2(C1)COCCN(C(=O)C1CCN(c3ccccn3)CC1)C2	ZINC001839128974	1	1	468.2736556
COCCOCCOCCN(C)C(=O)C1=CCCCC1	ZINC000355970583	1	1	285.1940083
Cc1nccc(C(=O)N2CC[C@H]3CCN(C(=O)[C@H]4CC=CCC4)[C@H]3C2)n1	ZINC000975725781	1	1	354.2055761
COc1cc(C(=O)Nc2cc([C@H]3CCCCN3C(=O)[C@]3(C)CC=CCC3)[nH]n2)ccn1	ZINC001819786411	1	2	423.2270398
COc1c(C)cc(C(=O)N2C[C@H]3COC[C@@H](C2)[C@H]3NC(=O)[C@@H]2CC=C(C)CC2)cc1C	ZINC001797130773	1	2	426.2518576
CC(C)(CCNC(=O)N[C@@]1(C)CC=CCC1)C(=O)O	ZINC000398421713	1	2	268.1786926
C#CCCC(=O)N1CC[C@H]2OCCC[C@@]2(CNC(=O)[C@H]2CC=C(C)CC2)C1	ZINC001778751028	1	2	372.2412929
Sc1nncc(O[C@H]2C[C@H]3C=C[C@@H]2C3)n1	ZINC001228642581	1	3	221.062283
Cc1nc(CN2CCC[C@H](NC(=O)C[C@H]3C=CCCC3)CC2)co1	ZINC001052488659	1	1	331.2259772
C[C@H](C(=O)NC1[C@@H]2CN(C(=O)CC3=CCCCC3)C[C@@H]12)c1ccco1	ZINC001013787808	1	1	342.1943427
CCOC(=O)[C@@H]1CN(C[C@@H]2CCC(C)=C[C@@H]2C)CCS1	ZINC001208169614	1	3	297.1762501
CCOCCOCC(=O)N1CC[C@H](NC(=O)[C@H]2CC=CCC2)[C@H]1CC	ZINC001757434108	1	1	352.2362075
CCN1CCCO[C@@H](CNC(=O)[C@H]2CC=CCC2)C1	ZINC001073533481	1	1	266.1994281
CCn1cc(S(=O)(=O)N[C@]2(C)CC=CCC2)cn1	ZINC000334916405	1	2	269.1197978
C[C@H]1CC=CC[C@H]1COC(=O)c1ccc(S(=O)(=O)NCCC#N)cc1	ZINC000127332700	1	2	362.1300282
C[C@@H]1[C@@H](c2ccccc2)CCN1C(=O)[C@@H]1[C@@H]2C=C[C@@H](C2)[C@]1(C)C(=O)O	ZINC000899812040	1	5	339.1834437
Cc1ccc(CN2CC(NC(=O)[C@H]3CCC(C)=C(C)C3)C2)cc1	ZINC001030361783	1	3	312.2201635
CN(C)[C@@H](CNC(=O)N1C[C@@H]2[C@H]3C=C[C@@H](C3)[C@@H]2C1)c1c(F)cccc1F	ZINC000454635721	1	4	361.1965689
CN(C)CCOCC(=O)N[C@@H]1C[C@H]2CC[C@@H]1N2CC1=CCCCC1	ZINC001111277611	1	1	335.2572773
C=C(C)[C@@H]1CC=C(C)[C@H](OCC2(C)COC2)C1	ZINC001224467669	1	3	236.17763
CCN(C)c1ccc(C(=O)NC[C@H]2CCN2C(=O)[C@@H]2C[C@@H]3C=C[C@H]2CC3)cc1	ZINC000950817352	2	3	381.2416272
OCCCN1CCC[C@@H]1CNC[C@@H]1CC=CCC1	ZINC000449391184	1	1	252.2201635
CC1=C(C(=O)N2CCC[C@@H](c3nncn3C)C2)CCC(C)(C)C1	ZINC000569543550	1	4	316.2263115
COC(=O)N1C[C@H]2C=C[C@H]1[C@@H](C(=O)NC(C)C)C2	ZINC000496838480	1	3	252.1473925
O=C1[C@@H]2CC=CC[C@H]2C(=O)N1Nc1cccc(-c2nc(-c3cccs3)no2)c1	ZINC000193144638	1	2	392.0943114
CC(C)(C)OC(=O)N[C@@H](CC1CC1)C(=O)N[C@H]1CC=CCC1	ZINC000896458218	1	1	308.2099928
O=C(c1nc[nH]n1)N1CC2(C1)CCN(C(=O)[C@H]1C[C@H]3C=C[C@H]1C3)C2	ZINC001019281211	1	3	327.1695249
COc1cc([C@@H]2CC(=O)C3=C(C2)Nc2ncnn2[C@@H]3c2ccc(C)cc2)cc(OC)c1OC	ZINC000009446405	1	4	446.1954053
Cc1noc(C)c1CN(C)C[C@@H]1CCCN1C(=O)C[C@@H]1C=CCCC1	ZINC000960710000	1	1	345.2416272
Cc1nnc([C@H](C)NC(=O)C(=O)NCCN2C(=O)[C@@H]3[C@H]4C=C[C@@H](C4)[C@@H]3C2=O)s1	ZINC000564119817	1	4	403.1314252
C[C@H](C(=O)N1CCN(C(=O)C[C@@H]2C=CCCC2)CC1)c1ccsc1	ZINC001011300929	1	1	346.1714991
COc1ccc([C@@H]2CC(=O)C3=C(C2)Nc2onc(C)c2[C@@H]3CC(C)C)cc1	ZINC000020746085	1	4	366.1943427
CC(C)(C)OC(=O)N1CCc2ccc(C(=O)N3C[C@H]4[C@H]5C=C[C@@H](O5)[C@@H]4C3)cc21	ZINC000821468354	1	4	382.1892573
O=C(Nc1cnc(Cl)c(Br)c1)C(=O)N1CCC[C@]2(CC=CCC2)C1	ZINC000768166138	1	2	411.0349166
CSc1ncc(C)cc1C1=CC(=O)C[C@H](C)C1	ZINC001242743666	1	3	247.1030852
Cn1[nH]cnc1=NC(=O)[C@H]1CC=CC[C@@H]1c1nc2ccccc2s1	ZINC000764378670	1	2	339.1153812
CC(=O)NC1CC2(C1)CC(NC(=O)C[C@H]1CC=CCC1)C2	ZINC001013935241	1	1	290.1994281
COC(=O)[C@@H]1CC=CC[C@@H]1C(=O)N1CCCC[C@@H]1c1cc(NC(=O)c2cnnc(Cl)c2)n[nH]1	ZINC001816025081	1	2	472.162581
CC1=CC[C@H](C(=O)N2CCO[C@]3(CCN(C(=O)c4ccc5ncoc5c4)C3)C2)CC1	ZINC001778006107	1	2	409.2001563
CC(C)(C)[C@H](CCO)NC(=O)C1=CCC(C)(C)CC1	ZINC000455991175	1	3	267.2198292
FC1(F)CC=C(c2cnc(OCc3ccccn3)nc2)CC1	ZINC001242233235	1	3	303.1183185
C=CCCC(=O)N1CCC(O)(CNC(=O)C[C@@H]2CC=CCC2)CC1	ZINC001074511238	1	1	334.2256428
COC(=O)[C@H]1CC=CC[C@H]1C(=O)N1CCCC12CN(C(=O)CCc1ccoc1)C2	ZINC001846345365	1	2	400.199822
Cc1ccc(C(=O)C(=O)N[C@H]2C[C@H]3CC[C@@H](C2)N3C(=O)[C@@]2(F)CCCC=C2F)cc1	ZINC001804568278	1	3	416.1911491
CC[C@H](NC(=O)NC[C@@H]1CC=CCC1)c1cc(F)ccc1F	ZINC000355057945	1	1	308.1700198
CC(=O)c1ccnc(Cl)c1NC1=CC[C@@H](C(F)(F)F)CC1	ZINC001196768660	1	2	318.0746754
CC1(C)CC=C(C(=O)NC2CCN(CCOc3ccc(Br)cc3)CC2)CC1	ZINC001618496738	1	3	434.1568903
CC1=C(C)C[C@](C)(C(=O)N2CC[C@@H](NC(=O)C(N)=O)C2)CC1	ZINC000942307300	1	4	307.1895917
CCOC(=O)C1=C[C@@H](OC(CC)CC)[C@@H](NC(C)=O)[C@@H](NC(=O)c2cc[nH]c2C)C1	ZINC001188162251	1	4	419.2420212
CC1=C(C)C[C@@H](C(=O)N2CC[C@@H]3CCN(C(=O)c4cnn[nH]4)C[C@@H]32)CC1	ZINC000975795585	1	3	357.2164751
COCC1(CNC(=O)[C@@H]2CC=CC[C@H]2c2nc3ccccc3s2)CCOCC1	ZINC000552677703	1	2	400.1820638
O=C(O)c1ccc2[nH]cc(C(=O)CN3C[C@@H]4[C@H]5C=C[C@@H](O5)[C@@H]4C3)c2c1	ZINC001610842341	1	4	338.1266571
CC1=C(C)C[C@@](C)(C(=O)N2CCN(CCF)CC2)CC1	ZINC000957842010	1	4	282.2107417
COc1csc(C(=O)N2CC[C@@H](N(C)C(=O)[C@@H]3C[C@@H]4C=C[C@H]3CC4)C2)c1	ZINC000938996133	2	3	374.1664137
CN(C(=O)C[C@H]1C=CCCC1)C1CC(NC(=O)c2cnc(O)n2C)C1	ZINC001016663618	1	1	346.2004907
CCCc1noc(CNC[C@@H](O)CN(C)C(=O)[C@H]2CC=CCC2)n1	ZINC001755771379	1	1	336.2161408
CCCc1ccc(S(=O)(=O)N2CCNC3=CCCC[C@H]32)cc1	ZINC001239175696	1	2	320.155849
Cc1ccc(CNC(=O)[C@@]2(C)CC=CCC2)c(N2CCOCC2)c1	ZINC000450131606	1	2	328.2150781
CCc1n[nH]cc1C(=O)N[C@@H](C)CCNC(=O)C[C@@H]1C=CCCC1	ZINC001077101471	1	1	332.2212261
COc1cnc(C2=CC[C@@H](C#N)CC2)nc1NC(C)C	ZINC001243787857	1	2	272.1637113
O=C(c1ccccc1F)N1C[C@@H]2[C@@H](C1)[C@H]1C=C[C@H]2CC1	ZINC000295617432	2	4	271.1372424
Cc1nn(C)c(C)c1C(=O)N(C)CCOCCNCC1=CCCCC1	ZINC001755875420	1	1	348.2525263
CC1=CC[C@](C)(C(=O)NCCN[C@H](C)c2nnnn2C2CC2)CC1	ZINC001151913365	1	3	332.2324595
Cc1nc(C(=O)N(C)C2CCN(C(=O)[C@H]3CC=CCC3)CC2)c(C)o1	ZINC000954200701	1	1	345.2052417
O=C(CN1C(=O)[C@H]2[C@H]3C=C[C@@H](C3)[C@@H]2C1=O)Nc1cccc(-c2cn3c(n2)CCCC3)c1	ZINC000917498631	1	4	416.1848406
O=C(Nc1cc([C@H]2CCCCN2C(=O)[C@H]2CC=CCC2)[nH]n1)c1ccc2[nH]ccc2n1	ZINC001819050984	1	1	418.2117241
Cc1c(NC(=O)NC[C@@H]2CC=CCC2)cccc1N1CCNC1=O	ZINC000489908728	1	1	328.189926
C[C@H](O)C[C@H]1COCCN1C(=O)C(=O)N[C@H]1CC=C(c2ccc(F)cc2)CC1	ZINC001325315592	1	2	390.1954856
CCOc1ccc(C(=O)OCC(=O)NCCC2=CCCCC2)cc1OC	ZINC000003382754	1	1	361.188923
CN(C(=O)N[C@H]1C=CCCC1)[C@@H]1CCN(c2ccccc2Cl)C1=O	ZINC000158350755	1	1	347.1400546
C[C@@]1(C(=O)N2CCC[C@@H](N=c3cc[nH]cc3-c3nn[nH]n3)C2)CC=CCC1	ZINC001590061271	1	2	367.2120584
C[C@@H](CCNC(=O)[C@@H]1C[C@H]1C)NC(=O)C[C@H]1C=CCCC1	ZINC001077751040	1	1	292.2150781
Cc1n[nH]cc1C(=O)N1CCO[C@]2(CCN(C(=O)[C@]3(F)CCCC=C3F)C2)C1	ZINC001785701984	1	3	394.1816471
CC(C)C[C@H](C(=O)NCc1ncccc1N(C)C)N1C(=O)[C@@H]2CC=CC[C@@H]2C1=O	ZINC000290334696	1	2	398.2317908
COc1ccc(CN2CCC[C@H](NC(=O)[C@@H]3C[C@@H]4C=C[C@H]3CC4)CC2)nn1	ZINC001052395609	2	3	370.2368762
CCOC(=O)c1c(C)[nH]cc1CCC(=O)N[C@H]1CCc2nc(NC(=O)[C@H]3CC=CCC3)sc2C1	ZINC001822786054	1	1	484.2144265
CC1=CC[C@H](C(=O)N2CC[C@@]3(C2)CN(C(=O)[C@H]2CCc4cccc(Cl)c42)CCO3)CC1	ZINC001778109104	1	2	442.2023205
O=C(NC1CN(C(=O)[C@H]2CC=CCC2)C1)[C@@H]1CCOC1	ZINC000990410676	1	1	278.1630426
Cn1c(NCCN2C(=O)[C@@H]3[C@H]4C=C[C@@H](C4)[C@H]3C2=O)c(C#N)c(=O)n(C)c1=O	ZINC000447071253	1	4	369.1437041
CC1=CC[C@@H](NCCCN(C(=O)OC(C)(C)C)C2CC2)CC1	ZINC000816547719	1	2	308.2463783
C#CCN1CCC[C@H](N(C)C(=O)[C@H]2CCC(C)=C(C)C2)CC1	ZINC000948405552	1	3	302.2358136
CCCn1nccc1C(=O)N[C@@H]1CC[C@H](C)N(CC2=CCCCC2)C1	ZINC001071539612	1	1	344.2576116
CC(=O)N1CCN(c2nc3ccc(C)cc3cc2CN(CCC2=CCCCC2)C(=O)c2ccoc2)CC1	ZINC000014991440	1	1	500.278741
CN(C(=O)C[C@@H]1CC=CCC1)[C@@H]1CCCN(C(=O)CC(N)=O)CC1	ZINC000967615640	1	1	335.2208918
CS(=O)(=O)c1cccc(NC(=O)NCCN2C(=O)[C@H]3[C@H]4C=C[C@@H](C4)[C@@H]3C2=O)c1	ZINC000446862820	1	4	403.1201918
Cc1nc(NC2=CC[C@H](C#N)CC2)cc(N2C[C@@H](C)O[C@@H](C)C2)n1	ZINC001212855691	1	2	327.2059104
O=C(NC1CC(CNCC2=CCCCC2)C1)[C@@H]1CCCc2nccn21	ZINC000961926782	1	1	342.2419616
CN1CCC(Oc2ccc(NC3=CC[C@@H](C(F)(F)F)CC3)nc2)CC1	ZINC001196890174	1	2	355.187147
CC1=CC[C@](C)(C(=O)N2CC[C@@H](NC(=O)c3ncccc3O)C2)CC1	ZINC000940134913	1	3	343.1895917
Cc1conc1CN[C@H]1CCN(C(=O)C[C@H]2C=CCCC2)C1	ZINC001019028454	1	1	303.194677
CCN(CC(N)=O)[C@H](C)CNC(=O)[C@]1(C)CCC(C)=C(C)C1	ZINC001157203631	1	4	309.2416272
CC(C)(C)OC(=O)N1CCC[C@H]1CCC(=O)NCCC1=CCCCC1	ZINC000758126166	1	1	350.2569429
C[C@@H]1CC=CC[C@H]1COC(=O)Cc1csc(NC(=O)c2ccccc2)n1	ZINC000919549844	1	2	370.1351136
CO[C@@H](CNC(=O)N1C[C@@H]2[C@H]3C=C[C@@H](C3)[C@@H]2C1)C1CC1	ZINC000455066866	1	4	276.183778
O=C(O)CSc1nc2ccc(NC(=O)[C@H]3[C@H]4C=C[C@@H](C4)[C@@H]3C(=O)O)cc2s1	ZINC000408748955	1	4	404.0500636
Cc1noc([C@H](C)NC(=O)NCCN2C(=O)[C@H]3[C@H]4C=C[C@@H](C4)[C@@H]3C2=O)n1	ZINC000531024345	1	4	359.1593542
COCCO[C@@H]1CCCN(C(=O)[C@H]2CC=CCC2)C1	ZINC000338145229	1	1	267.1834437
CC[C@H](NC(=O)OC)N1C(=O)[C@@H]2[C@H]3C=C[C@@H](C3)[C@@H]2C1=O	ZINC000100879893	1	4	278.1266571
Cn1cncc1CN1CC[C@]2(CCCN2C[C@@H]2C[C@H]3C=C[C@H]2C3)C1=O	ZINC001272526207	1	3	340.2263115
CCSc1nc(=O)c2c([nH]1)NC1=C(C(=O)CC(C)(C)C1)[C@H]2c1ccc(C(C)C)cc1	ZINC000006001469	1	5	423.1980482
CCOc1cc(C2C3=C(CC(C)(C)CC3=O)N(CCCOC)C3=C2C(=O)CC(C)(C)C3)ccc1OCc1ccc(C)cc1	ZINC000408897153	2	5	585.3454236
COC(=O)[C@@H]1CC=CC[C@H]1C(=O)N1CC[C@H]2CO[C@@H](CNC(=O)c3cc[n+]([O-])cc3)[C@H]2C1	ZINC001789100123	1	2	443.2056356
CC(=O)N1CCc2cc(NC(=O)C(=O)N[C@H]3C=CCCC3)ccc21	ZINC000122454084	1	1	327.1582915
CC(C)(C)OC(=O)CCCCCNC(=O)N[C@@H]1CC=CCC1	ZINC000074332780	1	1	310.2256428
CCc1cc(C)nc(N(CC)CCNC(=O)[C@@H]2CCC(C)=C(C)C2)n1	ZINC001100629000	1	3	344.2576116
Cc1c(C(=O)N2CC=C(CNC(=O)[C@@H]3CC=CCC3)CC2)nnn1C	ZINC001017284149	1	1	343.200825
Cc1occc1C(=O)NC[C@@H]1CCCN1C(=O)[C@H]1CC=CCC1	ZINC000955883473	1	1	316.1786926
C[C@H](c1ccccc1)N(C(=S)Nc1ccc(OC(F)(F)F)cc1)C1=CC(=O)CCC1	ZINC001197517039	1	2	434.1275836
C[C@@H](NCC1=CCCCC1)[C@@H]1CCN(C(=O)C2=CCOCC2)C1	ZINC001047805290	1	1	318.2307282
CC1=C[C@H](C)[C@@H](CN2CC[C@@H](CNC(=O)OC(C)(C)C)C2)CC1	ZINC001208172754	1	3	322.2620283
O=C1[C@H]2[C@@H](C(=O)N1CCOc1ccccc1-c1nn[nH]n1)[C@H]1C=C[C@H]2CC1	ZINC001607038478	2	4	365.1487895
N#Cc1ncc(N[C@@H]2[C@H]3C=C[C@@H](C3)[C@H]2C(N)=O)nc1C#N	ZINC001160712384	1	4	280.107259
Cc1nonc1C(=O)N1CC(N(C)C(=O)[C@H]2C[C@H]3C=C[C@H]2C3)C1	ZINC000953644444	1	3	316.1535405
O=C(C[C@@H]1CC=CCC1)N[C@H]1CC[C@H](NCc2cnsn2)CC1	ZINC001034709162	1	1	334.1827325
C[C@H](NC(=O)CN1C(=O)[C@H]2[C@H]3C=C[C@@H](C3)[C@@H]2C1=O)c1cc2ccccc2s1	ZINC000171723351	1	4	380.1194635
CC1=C(C)C[C@H](C(=O)OCc2ccc(Oc3ccccc3)nn2)CC1	ZINC000829810020	1	3	338.1630426
COC(=O)c1nc2cccc(C3=CC(=O)C[C@H](C)C3)c2o1	ZINC001242743709	1	3	285.100108
Cc1ccc(S(=O)(=O)CC(=O)N2C[C@H]3COC[C@@H](C2)[C@H]3NC(=O)[C@]2(C)CC=CCC2)cc1	ZINC001801537499	1	2	460.2031931
CN(C(=O)[C@H]1CC=CCC1)C1CCN(c2nc(C3CC3)ns2)CC1	ZINC001058038387	1	1	346.1827325
C[C@@H]1CN(C(=O)[C@@H]2CCC3(CN(C(=O)[C@@H]4CC=CCC4)C3)O2)C[C@@H](C)O1	ZINC001273752762	1	1	362.2205574
O=C(C=C1CCCCC1)N[C@H]1CC=CCC1	ZINC000265426102	1	1	219.1623143
O=C(C[C@H]1CC=CCC1)N1C[C@H]2CC[C@@H](C1)N2C(=O)[C@]12C[C@H]1COC2	ZINC000969168950	1	1	344.2099928
O=C(Nc1n[nH]c2ccc(F)cc21)c1cccc(NN2C(=O)[C@@H]3CC=CC[C@H]3C2=O)c1	ZINC000793411268	1	2	419.1393677
C[C@@H](CCNC(=O)CCc1ccsc1)NC(=O)C[C@H]1CC=CCC1	ZINC001076958708	1	1	348.1871491
C#CCCCC(=O)N1CCC[C@H](N(C)C(=O)C[C@H]2C=CCCC2)CC1	ZINC001078991251	1	1	344.2463783
Cc1nonc1C(=O)N(C)[C@@H]1CCCN(C(=O)[C@@H]2C[C@@H]3C=C[C@H]2CC3)C1	ZINC000984262764	2	3	358.2004907
C=C(C)[C@@H]1CC=C(CN2CCC[C@H](n3cncn3)C2)CC1	ZINC001208177786	1	2	286.2157468
O=C(N[C@H]1C[C@H](CNCc2cncs2)C1)[C@@H]1C[C@H]2C=C[C@H]1O2	ZINC000984079700	1	3	319.1354479
CN(Cc1ccc(C#N)s1)[C@@H]1CCN(C(=O)C[C@H]2CC=CCC2)C1	ZINC000972094046	1	1	343.1718334
COc1ccc(NC(=O)C[C@@H]2C=CCCC2)cc1S(=O)(=O)N1CCCCC1	ZINC000186065796	1	1	392.1769784
O=C(COc1ccccc1)N[C@H](CNCC1=CCCCC1)C1CC1	ZINC001754459396	1	1	328.2150781
C[C@@H]1[C@@H](NC(=O)[C@H]2C[C@H]3C[C@H]3C2)CCCN1C(=O)CC1=CCCCC1	ZINC001015145903	1	1	344.2463783
CC(C)C[C@H](C(=O)N[C@H](C)C[C@H](O)c1ccc(F)cc1)N1C(=O)[C@@H]2CC=CC[C@@H]2C1=O	ZINC000766722036	1	2	430.2267857
Cc1cc(CCCC(=O)N2CC3(C2)CCCN3C(=O)[C@]2(F)CCCC=C2F)c([N+](=O)[O-])cc1F	ZINC001847133037	1	3	479.203191
Cc1ccc(CCC(=O)N2CCC(NC(=O)[C@@H]3CC=CCC3)CC2)o1	ZINC000947041891	1	1	344.2099928
Cn1ccc(C(=O)N2C[C@H]3OCCN(C(=O)[C@@H]4CC=CCC4)[C@H]3C2)n1	ZINC000960015326	1	1	344.1848406
CC1=CC[C@H](C(=O)N2CC[C@@H](CNC(=O)Cc3c[nH]c4ccccc34)[C@@H]2c2cccnc2)CC1	ZINC001807586211	1	2	456.2525263
O=C(Cn1nnc2ccccc21)NC[C@@H]1CCN(C(=O)[C@@]2(F)CCCC=C2F)[C@@H]1c1cccnc1	ZINC001804023141	1	3	480.2085305
C[C@H]1[C@H](NC(=O)c2nccnc2N)CCN1C(=O)CC1=CCCCC1	ZINC001011569856	1	1	343.200825
O=C(N[C@H]1CCN(CCC2=CCCCC2)C1)C1[C@@H]2CCC[C@@H]12	ZINC001032825323	1	1	302.2358136
CN(CCc1cccc([N+](=O)[O-])c1)CN1C(=O)[C@@H]2[C@@H](C1=O)[C@H]1C=C[C@H]2CC1	ZINC000840065709	2	4	369.1688562
O=C(N[C@H]1C[C@H]2CC[C@@H](C1)N2C(=O)c1n[nH]c2ccccc21)[C@]1(F)CCCC=C1F	ZINC001798076850	1	3	414.1867324
CC(=O)Oc1ccc([C@H]2C(C(=O)OCCc3ccccc3)=C(C)NC3=C2C(=O)CCC3)cc1	ZINC000019643491	1	3	445.188923
CCN(C(=O)C[C@@H]1C=CCCC1)C1CN(C(=O)C2CC=CC2)C1	ZINC001079989728	1	1	316.2150781
CCOc1nc(C(=O)N2CC(NC(=O)[C@H]3CCC(C)=C(C)C3)C2)co1	ZINC000991899370	1	3	347.1845063
C[C@@]1(C(=O)N2CCCC[C@@H]2C2CCN(C(=O)c3n[nH]c4c3CS(=O)(=O)C4)CC2)CC=CCC1	ZINC001832403646	1	2	474.2300766
CCn1nc(C)c(C(=O)N2O[C@H]3C=C[C@H]2CC3)c1C	ZINC000636413863	1	2	261.1477268
O=C(NC[C@@H]1CC=CCC1)C1(Cc2ccccc2Br)CC1	ZINC000429888773	1	1	347.0884764
Cc1nc(C)c(COC(=O)[C@@]2(C)CC=CCC2)o1	ZINC001263624544	1	2	249.1364935
CCN(C(=O)[C@@H]1CC=CCC1)C1CN(CCS(C)(=O)=O)C1	ZINC000949666196	1	1	314.1664137
C[C@@]12CCC(=O)N1c1ccccc1C(=O)N2CC(=O)NCC1=CCCCC1	ZINC000562745157	1	1	367.1895917
C[C@H](NC(=O)c1cnco1)C1CN(C(=O)[C@]2(C)CC=CCC2)C1	ZINC001006493384	1	2	317.1739416
COc1ccccc1CC(=O)N[C@@H]1CN(C(=O)[C@@H]2C[C@@H]3C=C[C@H]2CC3)C[C@@H]1O	ZINC000970743706	2	3	384.2049074
CN(C(=O)NCCC1=CCCCC1)[C@@H]1CCN(c2ccccc2Cl)C1=O	ZINC000476549129	1	1	375.1713548
Cc1cc(C2=CC[C@H](C(F)(F)F)CC2)nc(-c2ccsc2)n1	ZINC001236251587	1	2	324.0908041
C[C@@]1(C(=O)N2CCCC23CN(C(=O)c2csnn2)C3)CC=CCC1	ZINC001846702663	1	2	346.1463469
Cc1nc(C(=O)N2CC(NC(=O)[C@@H]3C[C@@H]4C=C[C@H]3CC4)C2)c2ccccn12	ZINC000992452286	2	3	364.189926
C[C@@H]1CC=C(C(=O)N2C[C@H](CNC(=O)OC(C)(C)C)C3(C2)CCOCC3)CC1	ZINC000836960765	1	2	392.2675076
CC1=C(C)C[C@@H](C(=O)NCC2CN([C@H](C)C(=O)NC3CC3)C2)CC1	ZINC001031692857	1	3	333.2416272
CNC(=O)COc1ccc(NC[C@@H]2CC=CCC2)c(C)c1	ZINC000280142069	1	1	288.183778
O=C(CC1=CCCCC1)NC1(CNC(=O)[C@@H]2C[C@H]3CC[C@H]2C3)CCC1	ZINC001062538210	1	1	344.2463783
O=C(O)[C@@H](OC(=O)CC1=CCCCC1)c1ccccc1	ZINC000739219898	1	1	274.1205091
C#CCN1CCC[C@H]1C(=O)NC[C@H]1CCCN1C(=O)[C@@H]1CC=CCC1	ZINC000943858028	1	1	343.2259772
CC(C)[C@@H]1OCCC[C@@H]1C(=O)NC[C@@H]1CCN1CC1=CCCCC1	ZINC001038275319	1	1	334.2620283
CCCNC(=O)c1cccc(CNC(=O)[C@]2(C(=O)O)CC=CCC2)c1	ZINC000653304122	1	2	344.1736072
O=C(N[C@@H]1CC=CCC1)[C@@H](Oc1ccc(Br)cc1)c1ccccc1	ZINC000605490384	1	1	385.067741
COC(=O)[C@H]1CC=CC[C@H]1C(=O)NC1(c2ccc(NC(=O)C3(C(C)C)CCC3)cc2)CCC1	ZINC001792049672	1	2	452.2675076
Cc1c(Br)ccc(C(=O)N2[C@@H]3CC[C@H]2C[C@@H](NC(=O)[C@@]2(F)CCCC=C2F)C3)c1F	ZINC001797273165	1	3	484.0973248
CC[C@H](C)N[C@H](CNC(=O)N1C[C@@H]2CC=CC[C@@H]2C1)c1ccco1	ZINC000875576200	1	2	331.2259772
Cc1nc(C)n(CCN[C@H]2C[C@@H](NC(=O)[C@H]3CC=CCC3)C2)n1	ZINC001021829939	1	1	317.2215605
C[C@H](NC(=O)NC[C@@H]1CC=CCC1)C(C)(C)CN(C)C	ZINC000085364598	1	1	281.2467126
C[C@@H]1CN(C(=O)C[C@H]2CC=CCC2)C[C@H]1NC(=O)c1ccc(C#N)[nH]1	ZINC000957638776	1	1	340.189926
CN(C(=O)C[C@@H]1C=CCCC1)C1CC(NC(=O)CC2CCCC2)C1	ZINC001016663771	1	1	332.2463783
O=C(OCc1nc(-c2cccs2)n[nH]1)[C@@H]1CC=CC[C@@H]1C(=O)N1CCOCC1	ZINC000785720981	1	2	402.1361762
CNS(=O)(=O)c1cccc(S(=O)(=O)N(CCOC)C[C@@H]2CC=CCC2)c1	ZINC000480632279	1	1	402.1283139
O=C(NCC1(NC(=O)[C@H]2C[C@H]3C=C[C@H]2C3)CCC1)C1CC(F)(F)C1	ZINC001062780876	1	3	338.1805844
CCc1ccc(C(=O)N(C)C2CN(C(=O)C[C@@H]3CC=CCC3)C2)s1	ZINC000954698828	1	1	346.1714991
Cc1ccccc1N1C(=O)[C@@H]2CC=C(Cl)C[C@H]2C1=O	ZINC000100590772	1	3	275.0713064
CCN(C(=O)c1ccccc1)[C@@H]1CCN(C(=O)C[C@@H]2CC=CCC2)C1	ZINC000942645089	1	1	340.2150781
C[C@]12CN(C(=O)c3c[nH]c(C#N)c3)C[C@H]1[C@H]1C=C[C@@H]2C1	ZINC000887874738	1	5	267.1371622
COCCN(C[C@H]1CC=CCC1)C(=O)N[C@@H]1CCN(c2ncccc2F)C1	ZINC000580269128	1	1	376.2274544
CCN(CC)S(=O)(=O)c1ccc(OC)c(NC2=CC(=O)C[C@H](C)C2)c1	ZINC001210775783	1	3	366.1613283
COc1cc(C(=O)NCCN2C(=O)[C@H]3[C@H]4C=C[C@@H](C4)[C@@H]3C2=O)ccn1	ZINC001116247122	1	4	341.1375561
C=CC(=O)N[C@@H](C)C(=O)N1CC[C@H]2OCCC[C@@]2(CNC(=O)[C@@]2(C)CC=CCC2)C1	ZINC001782723673	1	2	417.2627566
COCC(=O)NCCC(=O)N1CC2(C1)CCN(CC1=CCCCC1)C2	ZINC001147665013	1	1	349.2365419
Brc1ccc(N2CCNCC2)c(CN2CCCC3=C[C@H]4C[C@H](CN5CCCC[C@H]45)[C@@H]32)c1	ZINC001236092745	1	4	484.2201593
CCOc1ccc(NC(=O)C(=O)N2C[C@@H]3[C@H]4C=C[C@@H](O4)[C@@H]3C2)c(C)c1	ZINC000453935196	1	4	342.1579572
O=C(Cc1cnc[nH]1)N[C@H]1C[C@H]2CC[C@@H]1N2C(=O)C[C@@H]1C=CCCC1	ZINC001000894683	1	1	342.2055761
O=C(C[C@@H]1COC(=O)C1)N[C@@H]1C[C@H]2CC[C@@H]1N2C(=O)CC1=CCCCC1	ZINC001002025979	1	1	360.2049074
COc1ccnc(N[C@H]2C[C@H](CNC(=O)[C@H]3C[C@H]4C=C[C@H]3O4)C2)n1	ZINC001046941467	1	3	330.1691906
COCCn1ccc(NC(=O)C(=O)NC[C@H]2C[C@H]3C=C[C@H]2C3)n1	ZINC001354827262	1	3	318.1691906
CC(C)n1cc(C(=O)N2C[C@H](CNCC3=CCCCC3)C[C@H]2C)cn1	ZINC000980763608	1	1	344.2576116
Clc1cc(Cl)cc(CCN2C[C@@H]3[C@H]4C=C[C@@H](O4)[C@@H]3C2)c1	ZINC000451606633	1	4	309.0687195
CC1=C(C)C[C@@](C)(C(=O)N(C)[C@@H]2CCN(C(=O)C3(C)CC3)C2)CC1	ZINC000938656037	1	4	332.2463783
CN(C)CCC(=O)N1CCC[C@H]2CN(C(=O)[C@H]3CC=CCC3)C[C@H]21	ZINC001056715849	1	1	333.2416272
CS(=O)(=O)Nc1ccccc1CNC(=O)[C@@H]1CC=CC[C@@H]1C(=O)N1CCOCC1	ZINC001321656622	1	2	421.167142
O=C(c1cc(F)ccc1Br)N1CCO[C@]2(CCN(C(=O)[C@H]3CC=CCC3)C2)C1	ZINC001781153102	1	1	450.0954329
Cn1c(C(=O)N2[C@@H]3CC[C@H]2C[C@@H](NC(=O)[C@@]2(C)CC=CCC2)C3)ccc1C(F)(F)F	ZINC001797201413	1	2	423.2133618
CN(C(=O)CN1C(=O)CCC1=O)[C@H]1CCN(CCC2=CCCCC2)C1	ZINC001033646682	1	1	347.2208918
COCC(=O)N1CCCC[C@H](NC(=O)CC2=CCCCC2)C1	ZINC000943137287	1	1	308.2099928
COC(=O)[C@@H]1[C@H]2C=C[C@@H](C2)[C@H]1C(=O)N(C)C(c1ccccc1)c1ccccc1	ZINC001181829459	1	4	375.1834437
CN(CCCN(C)C(=O)[C@H]1C[C@H]2C=C[C@H]1C2)C(=O)CC(F)(F)F	ZINC001066735893	1	3	332.1711626
Nc1ccccc1/C=C/C(=O)N1[C@@H]2CC[C@H]1C[C@@H](NC(=O)[C@@]1(F)CCCC=C1F)C2	ZINC001796106026	1	3	415.2071335
Cn1ncnc1COc1ccc(S(=O)(=O)N[C@@H]2CC=C(c3ccc(F)cc3)CC2)cc1	ZINC000480042568	1	2	442.1474898
CC(=O)N1CCC(CNC(=O)N[C@]2(C)CC=CCC2)CC1	ZINC000334793249	1	2	293.2103271
COC(=O)[C@@H]1[C@H]2C=C[C@@H](C2)[C@@H]1C(=O)NCCn1ccnc1	ZINC001181831309	1	4	289.1426415
O=C(NC[C@@H]1CCC[C@H](C(F)(F)F)C1)[C@@H]1CC=CC[C@H]1c1nc2ccccc2s1	ZINC000438926764	1	2	422.1639691
C[C@@H]1C[C@H](NCC[C@@H]2C[C@H]3C=C[C@H]2C3)c2ncnn21	ZINC000926664838	1	3	258.1844467
O=C(C[C@H]1C=CCCC1)Nc1ccc(O)c2ccccc12	ZINC000547990529	1	1	281.1415788
CN(C(=O)Cc1cnoc1)C1CC(NC(=O)[C@@H]2C[C@@H]3C=C[C@H]2CC3)C1	ZINC001016907060	2	3	343.1895917
COC(=O)c1cc(C)sc1NC(=O)[C@@H]1CC(C)=C(C)C[C@@H]1C(=O)O	ZINC000017072896	1	4	351.1140438
Cc1cc(C)n(CCN[C@@H]2C[C@H](NC(=O)[C@]3(C)CC=C(C)CC3)C2)n1	ZINC001023117949	1	3	344.2576116
CC1=CC[C@@H](C(=O)N2CCCC23CN(C(=O)c2cn4ncccc4n2)C3)CC1	ZINC001843831739	1	2	379.200825
CN(C)S(=O)(=O)N1CCN(C(=O)C(=O)N2C[C@@H]3[C@H]4C=C[C@@H](O4)[C@@H]3C2)CC1	ZINC001347018478	1	4	384.1467409
Cc1ccoc1CN(C)C(=O)CCCNC(=O)[C@@H]1CC=CCC1	ZINC000345028577	1	1	318.1943427
O=C(C[C@@H]1CC=CCC1)N1CCC[C@@H](NC(=O)C2CCOCC2)C1	ZINC000951557814	1	1	334.2256428
CC1=CCC[C@H](C)[C@@H]1CNCc1cccc2ccc(C(=O)O)cc21	ZINC001776585957	1	3	323.188529
C[C@H](NC(=O)[C@]1(C)CC=CCC1)c1ccc(OCc2cccnc2)cc1	ZINC000514910984	1	2	350.1994281
Cc1cccc(N)c1NC1=CC[C@@H](OC(=O)c2ccccc2)CC1	ZINC001216167047	1	2	322.1681279
NC(=O)[C@H]1[C@H]2C=C[C@@H](C2)[C@H]1Nc1nc(Cl)cc2[nH]ccc21	ZINC001160700842	1	4	302.0934388
CC(=O)N(C)CC(=O)N(C)[C@H](CNC(=O)C[C@@H]1C=CCCC1)C1CC1	ZINC001756406737	1	1	349.2365419
CO[C@H](C)CN(C)C(=O)NC[C@@H]1C[C@H]2C=C[C@H]1CC2	ZINC000420860226	2	3	266.1994281
O=C([C@H]1C[C@H]1F)N1CCCC12CN(C(=O)[C@]1(F)CCCC=C1F)C2	ZINC001845096454	1	3	342.1555126
Cc1ccc(C)c(C=NN2C(=O)[C@H]3[C@H]4C=C[C@@H](O4)[C@H]3C2=O)c1	ZINC000872426212	1	4	296.1160924
CCN(C(=O)[C@@H]1CC=CCC1)[C@H]1CCN(c2cncc(C#N)n2)C1	ZINC001063091317	1	1	325.1902604
CS(=O)(=O)c1ccc(NC2=CC[C@H](C#N)CC2)cc1Cl	ZINC001212862273	1	2	310.0542764
Cc1nc(C)c(C(=O)N(C)C[C@H]2CCN2CC2=CCCCC2)s1	ZINC001085962431	1	1	333.1874835
CN(C)C(=O)CC[C@@H](NC(=O)OC(C)(C)C)C(=O)N1CC2(C1)CCCN2C(=O)[C@@]1(C)CC=CCC1	ZINC001846706638	1	2	490.3155204
Cc1ccccc1CC(=O)N1CC([C@H](C)NC(=O)[C@H]2CC=CCC2)C1	ZINC001005684610	1	1	340.2150781
O=C(NC1CCN(C(=O)[C@@H]2CC=CCC2)CC1)[C@@H]1CCNC(=O)C1	ZINC000944106243	1	1	333.2052417
CC(C)C[C@H](C(=O)OCc1cccc(C#N)c1F)N1C(=O)[C@H]2CC=CC[C@@H]2C1=O	ZINC000774875996	1	2	398.1641854
CC1=CC[C@H](C(=O)Nc2nc3c(s2)C[C@H](NC(=O)C[C@H]2CCCCO2)CC3)CC1	ZINC001818619507	1	2	417.2086129
O=C(c1cocn1)N1CCCC[C@@H]1C1CCN(C(=O)[C@H]2CC=CCC2)CC1	ZINC001826165360	1	1	371.2208918
COC1=CC[C@@H](Oc2ccc3c(c2)Oc2cc(O)ccc2[C@@]32OC(=O)c3ccc([N+](=O)[O-])cc32)CC1	ZINC001231296745	1	2	487.1267166
O=C(Nc1cccc(CS(=O)(=O)Cc2ccccc2)c1)C1=CCCCC1	ZINC000128334855	1	1	369.1398646
C[C@H](Cc1cccnc1)NC(=O)[C@]1(C)CC=CCC1	ZINC000889671397	1	2	258.1732133
C[S@](=O)Cc1cc(NC(=O)C(=O)NC[C@@H]2C[C@H]3C=C[C@H]2CC3)ccc1Cl	ZINC000421243322	2	3	394.1117913
CC1=CC[C@H](C(=O)N2CCC3(CCCN(C(=O)Cc4cccnc4Cl)C3)CC2)CC1	ZINC001806864680	1	2	429.2183049
CC(=O)Nc1cccnc1C(=O)N[C@H]1C[C@H]2CC[C@@H]1N2C(=O)[C@@H]1CC=CCC1	ZINC000997534872	1	1	382.2004907
C/C(=C\c1cccnc1)C(=O)N1[C@@H]2CC[C@H]1C[C@@H](NC(=O)[C@H]1CC=CCC1)C2	ZINC001802951664	1	1	379.2259772
COC(=O)[C@@H]1CC=CC[C@@H]1C(=O)Nc1nc2c(s1)C[C@@H](NC(=O)c1cc3ccoc3cn1)CC2	ZINC001825972125	1	2	480.1467409
N#Cc1ccc(CNC(=O)COC(=O)[C@@H]2C[C@@H]3C=C[C@H]2CC3)cc1	ZINC000845226145	2	3	324.1473925
O=C1CCCC[C@@H](Cc2nnc(N3C[C@@H]4CC=CC[C@@H]4C3)n2C[C@H]2CCOC2)N1	ZINC001123074942	1	2	399.2634253
CC(C)C[C@H](C(=O)O[C@H](C)c1nccn1-c1ccccc1)N1C(=O)[C@@H]2CC=CC[C@@H]2C1=O	ZINC000803070892	1	2	435.2158064
N#Cc1cccc(OC2CCN(C(=O)C[C@@H]3C=CCCC3)CC2)c1	ZINC000187629600	1	1	324.183778
CC(C)(C#N)C(=O)NC[C@@H]1CC=CCC1	ZINC000044569225	1	1	206.1419132
O=C(NCC[C@@H]1C[C@H]2C=C[C@H]1C2)C(=O)N1CC[C@H]2OCCC[C@@H]2C1	ZINC001261556809	1	3	332.2099928
C[C@]12CC[C@H]3[C@@H](CC=C4C[C@@H](O)CC[C@@]43C)[C@@H]1C/C(=C\c1ccc(C(F)(F)F)cc1)[C@@H]2O	ZINC000118913478	1	5	446.243265
CC(C)n1ccc(CNC(=O)[C@@]2(C(=O)O)CC=CCC2)n1	ZINC000653304226	1	2	291.1582915
C/C=C1/[C@@H]2C=C(C)C[C@]1(Nc1c[nH]c3ncc(Br)nc13)c1ccc(O)nc1C2	ZINC001168033801	1	5	437.0851224
COCCc1nc(CN2CC(NC(=O)[C@@]3(C)CC=CCC3)C2)no1	ZINC001030366976	1	2	334.2004907
O=C(N[C@H]1CC=CCC1)c1ccc(Cl)cc1Br	ZINC000230191372	1	1	312.9869038
COCc1csc(C(=O)N[C@H]2CCN(C(=O)[C@@H]3CC=CCC3)C2)c1	ZINC000938350527	1	1	348.1507636
CCONC(=O)CN[C@@H]1CC=C(c2ccc(Cl)cc2)CC1	ZINC000846091250	1	2	308.1291556
O=C(Cc1cccc2ncccc12)N[C@H]1CCN(CC2=CCCCC2)C1	ZINC001015238470	1	1	349.2154125
C[C@@H](NCC1=CCCCC1)[C@@H]1CCCN(C(=O)c2cnn(C)n2)C1	ZINC001036460885	1	1	331.2372105
CCn1ccc(CC(=O)N[C@@H]2CCN(C(=O)C[C@H]3C=CCCC3)C2)n1	ZINC000940781002	1	1	344.2212261
C[C@@H]1CCN(C[C@H](O)COCC2=CC[C@H]3C[C@H]2C3(C)C)[C@H]1CO	ZINC000248910929	2	5	323.2460439
C[C@@H]1C[C@H]1C(=O)N1CCCC2(CN(C(=O)CC3=CCCCC3)C2)C1	ZINC001010584400	1	1	330.2307282
COC1=CC[C@@H](Oc2ccc(C(=O)c3ccc(C)cc3)cc2)CC1	ZINC001231024310	1	2	322.1568946
CN1CCN(c2ccc(C3=CC[C@@H](N4CCCC4)CC3)nc2)CC1	ZINC001242694982	1	2	326.247047
COC(=O)c1ccc([C@H]2c3c(C)noc3NC3=C2C(=O)C[C@H](c2ccc(O)cc2)C3)cc1	ZINC000013552061	1	4	430.1528718
NC(=O)[C@@H]1[C@H]2C=C[C@@H](C2)[C@H]1NC(=O)Cn1c2ccccc2c2ccccc21	ZINC001180080221	1	4	359.1633769
N#CC1(CNC(=O)NC[C@@H]2C[C@H]3C=C[C@H]2C3)CCOCC1	ZINC001346256803	1	3	289.179027
CCN1NC(=O)[C@@H]2CC=CC[C@@H]2C1=O	ZINC001329689912	1	2	194.1055277
CCOC(=O)c1cc(C)nc(NC2=CC(=O)CCC2)c1	ZINC001163451574	1	2	274.1317424
O=C(CNC(=O)c1ccc(Oc2ccccc2)cc1)N1C[C@@H]2[C@H]3C=C[C@@H](O3)[C@@H]2C1	ZINC000581649116	1	4	390.1579572
CC1=CC[C@@](C)(C(=O)N[C@H]2CCN(c3ncccn3)C2)CC1	ZINC001058378269	1	3	300.1950114
C[C@]1(C(=O)N[C@@H]2CN(C(=O)CC3CC3)C[C@@H]2n2ccnn2)CC=CCC1	ZINC000990876489	1	2	357.2164751
CC(C)(C)NC(=O)[C@@H]1CCC[C@]12CCN(C(=O)[C@@]1(C)C[C@@H]3C=C[C@H]1C3)C2	ZINC001270866622	1	4	358.2620283
CCc1nncn1CCNC(=O)[C@@H]1CC=CCC1	ZINC000154095521	1	1	248.1637113
CC1=CCC[C@@H](C)[C@H]1CNCc1ccc(CC(C)(C)C(=O)O)cc1	ZINC001776586106	1	3	329.2354792
CC1=CC[C@@H](C(=O)N2CC3(C2)CCCN3C(=O)c2cn3c4c(cc(F)c(F)c4OC[C@@H]3C)c2=O)CC1	ZINC001844129666	1	2	497.2126128
CN(C)C(=O)[C@H]1C[C@H]2CC[C@H]1N2C(=O)C1=C[C@@H](O)[C@@H](O)[C@H](O)C1	ZINC001269918082	1	4	324.1685219
O=C(N[C@@H]1C[C@H]2CC[C@@H]1N2C(=O)[C@H]1C[C@H]2C[C@H]2C1)[C@@H]1CC=CCC1	ZINC001001294166	1	1	328.2150781
CC#CCN[C@@H]1CCCN(C(=O)C[C@@H]2CC=CCC2)C1	ZINC001208993910	1	1	274.2045135
Cc1cccnc1CN[C@@H]1CCN(C(=O)[C@@H]2CC=CC[C@H]2C(F)(F)F)C1	ZINC000969092067	1	2	367.187147
Cc1ncc(CN[C@H]2C=CCCC2)s1	ZINC000151186972	1	1	208.1034195
CN(C)C(=O)N[C@@H]1CCCN(C(=O)N[C@@H]2C=CCCC2)C1	ZINC000334678100	1	1	294.2055761
CCCCOCC(=O)N1CCC[C@H](N(C)C(=O)[C@@H]2C[C@@H]3C=C[C@H]2CC3)CC1	ZINC001078973860	2	3	376.272593
C[C@H](NC(=O)N[C@H]1CC=CCC1)[C@@H](C)c1ccccc1	ZINC000176379741	1	1	272.1888634
CCN(C(=O)c1cnn[nH]1)C1CN(C(=O)[C@H]2C[C@H]3C=C[C@H]2C3)C1	ZINC000968125863	1	3	315.1695249
CN(CCCCCCNc1ccc(-c2nn[nH]n2)nn1)C(=O)[C@H]1CC=CCC1	ZINC001604739811	1	1	384.2386075
CC(C)COC(=O)Nc1cccc(NC(=O)[C@@H]2[C@H]3C=C[C@@H](CC3)[C@@H]2C(=O)O)c1	ZINC001591384746	2	4	386.1841719
O=C(C[C@@H]1CC=CCC1)N1C[C@@H](NC(=O)c2ncc[nH]2)[C@@H](O)C1	ZINC000962818298	1	1	318.1691906
CN(Cc1nc(C2CC2)n[nH]1)[C@@H]1CCN(C(=O)CC2=CCCCC2)C1	ZINC000971211023	1	1	343.2372105
CCNC(=O)c1cccc(NC(=O)N[C@@H]2CC=CCC2)c1	ZINC000605906891	1	1	287.1633769
CCN(CC)C(=O)CN[C@@H]1CN(C(=O)[C@H]2CCC(C)=C(C)C2)C[C@H]1C	ZINC001214699177	1	3	349.2729274
C[C@]1(C(=O)N[C@H]2CCS(=O)(=O)C2)CC=CCC1	ZINC000621299851	1	2	257.1085645
CCc1cc(C)c(C(=O)N[C@H]2C[C@H](CNC(=O)[C@@H]3C[C@@H]4C=C[C@H]3CC4)C2)o1	ZINC000979870408	2	3	370.2256428
CC1=CC[C@H](C(=O)N2CC[C@H]3CN(Cc4cn[nH]c4)C[C@H]32)CC1	ZINC001270635575	1	2	314.2106615
C=C(C)CN1C[C@]2(CCN(C[C@@H]3CCC(C)=C[C@H]3C)C2)OCC1=O	ZINC001273123990	1	3	332.2463783
CN(CCc1ccc(F)cc1)C[C@@H]1C[C@H]2C=C[C@@H]1C2	ZINC001207629724	1	3	259.1736279
CS(=O)(=O)N1CCCN(C(=O)CCCNC(=O)[C@@H]2CC=CCC2)CC1	ZINC000684949229	1	1	371.1878774
CC#CCN1CCC2(CC1)CN(C(=O)C[C@H]1CC=CCC1)C[C@@H](C)O2	ZINC001098623928	1	1	344.2463783
CCc1ccnc(C(=O)NCC[C@H](C)NC(=O)C[C@H]2C=CCCC2)c1	ZINC001076660420	1	1	343.2259772
COC(=O)c1ccccc1CS(=O)(=O)N[C@H]1C=CCCC1	ZINC000126348475	1	1	309.1034791
COc1ccccc1-c1noc([C@@H](C)N[C@@H]2C=CCCC2)n1	ZINC000253431101	1	1	299.1633769
CCCCN1C[C@H](O)[C@@H](N(C)C(=O)[C@@H]2CC=CCC2)C1	ZINC001047297259	1	1	280.2150781
N#Cc1nccc(N2C[C@H]3[C@@H](C2)[C@@H]3NC(=O)[C@H]2C[C@H]3C=C[C@H]2O3)n1	ZINC001060452257	1	3	323.1382248
CC1=C(C)C[C@@H](C(=O)NCCN(CCO)C(=O)[C@H]2[C@@H]3CCC[C@@H]32)CC1	ZINC001057290247	1	3	348.2412929
COc1ccc([C@H](C)COC(=O)CN2C(=O)[C@H]3[C@H]4C=C[C@@H](C4)[C@@H]3C2=O)cc1	ZINC000768825934	1	4	369.1576228
O=C(Nc1ccc2c(c1)C(=O)NC2)[C@H]1CC=CCC1	ZINC000299323168	1	1	256.1211778
C[C@@H]1CC(=O)C=C(c2cccc(N)n2)C1	ZINC001242735921	1	3	202.1106131
Cn1cc(S(=O)(=O)NC[C@H]2CC=CCC2)cc1C(N)=O	ZINC000049282308	1	1	297.1147125
O=C(O)c1c(-c2ccccc2)csc1NC(=O)[C@@H]1CC=CC[C@@H]1C(=O)O	ZINC001608826260	1	2	371.0827436
COc1ccc2cc(CNC(=O)NCCN3C(=O)[C@@H]4[C@H]5C=C[C@@H](C5)[C@@H]4C3=O)ccc2c1	ZINC000445626555	1	4	419.1845063
O=C(NC[C@@H]1CCN1CC1=CCCCC1)c1ccc(O)nn1	ZINC001038035599	1	1	302.1742759
COC(=O)[C@H]1CC=CC[C@H]1C(=O)N1CC[C@H]2CO[C@@H](CNC(=O)c3nccnc3C(N)=O)[C@H]2C1	ZINC001789093905	1	2	471.2117836
O=C(CCCc1ccncc1)N1CC[C@H](CNC(=O)[C@]2(F)CCCC=C2F)[C@H]1c1cccnc1	ZINC001814282551	1	3	468.2336826
CC(=O)NC(C)(C)C(=O)N1CC[C@H](CCNC(=O)[C@@H]2C[C@@H]3C=C[C@H]2CC3)C1	ZINC001059937094	2	3	375.2521919
O=C(NCC1=CCCCC1)N[C@@H]1[C@H]2CCO[C@H]2C12CCC2	ZINC000333282986	1	1	290.1994281
C[C@@H]1CCCCN1C(=O)CN1C[C@@H]2[C@@H](C1)[C@H]1C=C[C@H]2CC1	ZINC000451322675	2	4	288.2201635
C[C@H](/N=C(/O)CN1C(=O)[C@@H]2[C@H]3C=C[C@@H](C3)[C@@H]2C1=O)[C@@H]1CCCOC1	ZINC000329482258	1	4	332.1736072
O=S(=O)(CCN[C@H]1CC=C(c2ccc(F)cc2)CC1)c1ccccc1	ZINC000497526602	1	2	359.1355282
O=S(=O)(CC1CCCC1)N1C[C@@H]2[C@H]3C=C[C@@H](O3)[C@@H]2C1	ZINC000451838522	1	4	283.1242145
O=C(NC[C@H](O)C(F)(F)F)NC[C@@H]1C[C@H]2C=C[C@H]1CC2	ZINC000422222248	2	3	292.1398625
O=C(c1cc(Cl)ccc1OC(F)(F)F)N1CC2(C1)CCCN2C(=O)[C@@]1(F)CCCC=C1F	ZINC001847139736	1	3	478.1082613
Cc1cc(C)n(CCN2C[C@@H]3CN(C(=O)[C@@H]4CC=CCC4)C[C@@H]3C2)n1	ZINC001048676124	1	1	342.2419616
O=C(N[C@H]1CC=CCC1)c1ccc(CN2CCCC2)cc1	ZINC000265429010	1	1	284.1888634
NC(=O)[C@@H]1[C@H]2C=C[C@@H](C2)[C@@H]1NC(=O)c1cc(Br)no1	ZINC001191344178	1	4	325.0062033
CC1(C)CCC(C(=O)N2CC(NC(=O)[C@@]3(C)CC=CCC3)C2)CC1	ZINC000991914086	1	2	332.2463783
CO[C@H]1CC=C(c2cn(CC3CCC3)c(=O)cn2)CC1	ZINC001243818364	1	2	274.1681279
O=C(N[C@H]1C[C@H]2CC[C@@H](C1)N2C(=O)[C@@H]1C[C@H]1c1ccc(F)c(F)c1)[C@@H]1CC=CCC1	ZINC001793191094	1	1	414.2118846
O=C(C[C@@H]1C=CCCC1)N1CCC(CNC/C=C/Cl)CC1	ZINC001205512854	1	1	310.1811912
C[C@H](CCCCNC(=O)c1ccc[nH]1)NC(=O)[C@]1(C)CC=CCC1	ZINC001756917437	1	2	331.2259772
O=C(C1Cc2ccccc2C1)N1CC[C@]2(C1)CN(C(=O)[C@@H]1CC=CCC1)CCO2	ZINC001785674943	1	1	394.2256428
COc1ccc(C(=O)N2CCC([C@H]3CCCCN3C(=O)[C@H]3CC=CCC3)CC2)cc1F	ZINC001830278295	1	1	428.2475211
CC(C)(C(=O)NCC1(NC(=O)[C@@H]2CC=CCC2)CCC1)C1CC1	ZINC001064110995	1	1	318.2307282
O=C(NC[C@@H]1CC=CCC1)C(=O)Nc1cc(F)ccc1F	ZINC000069273596	1	1	294.1179842
C=C(C)[C@@H]1CC=C(CN2C[C@@](O)(C(F)(F)F)C[C@H]2C(=O)OC)CC1	ZINC001208170626	1	2	347.1708283
O=C(C[C@H]1C=CCCC1)N1CCN(C(=O)c2cc3occc3s2)CC1	ZINC000547962463	1	1	358.1351136
C[C@H](NC(=O)CNC(=O)COC(=O)[C@@H]1C[C@@H]2C=C[C@H]1CC2)c1ccc(F)cc1	ZINC000845224818	2	3	388.1798355
O=C(Nc1ccc(Oc2cccc(-c3nn[nH]n3)c2)nc1)C1=CCCCC1	ZINC001593240117	1	1	362.1491238
Cc1ccc(F)c(S(=O)(=O)N(C[C@@H]2C[C@H]3C=C[C@H]2C3)C2CCN(C)CC2)c1	ZINC000564353221	1	3	392.1933774
C[C@@H](CC(F)F)C(=O)NCCCNCCC1=CCCCC1	ZINC001162720365	1	1	302.21697
O=C(N[C@H]1CC=C(c2ccc(F)cc2)CC1)N1CCC[C@H]1c1ccncc1	ZINC000498375806	1	2	365.1903406
C/C(=C\C(=O)N1CC[C@H](NC(=O)[C@@]2(C)CC=CCC2)[C@@H]1C)C1CC1	ZINC001020093310	1	2	330.2307282
O=C(C[C@H]1C=CCCC1)N[C@H]1C[C@H](NC(=O)c2nccs2)C1	ZINC000973396396	1	1	319.1354479
CC1=C(C)C[C@@H](C(=O)N=S2(=O)CCCC2)CC1	ZINC000925900652	1	3	255.1292999
O=C(NC1CN(CCc2ccc3c(c2)CCO3)C1)[C@@H]1CC=CCC1	ZINC001030097915	1	1	326.1994281
C[C@]1(C[C@H]2CCCN2C(=O)[C@@H]2C[C@H]3C=C[C@H]2C3)NC(=O)NC1=O	ZINC000291896211	1	3	317.1739416
Cc1nc(C(=O)N2C[C@@H]3[C@@H](C2)[C@H]2C=C[C@H]3CC2)sc1C	ZINC000650755178	2	4	288.1296343
CCC(C)(C)N(C)C(=O)C1=CCC(C)(C)CC1	ZINC001568581789	1	3	237.2092645
C#CCC1(C(=O)N[C@@H]2CN(CC3=CCCCC3)C[C@H]2O)CCOCC1	ZINC001193718646	1	1	346.2256428
Clc1ccc(N2C[C@@H]3[C@H]4C=C[C@@H](O4)[C@H]3C2)nc1-c1nn[nH]n1	ZINC001609473089	1	4	316.0839367
COc1cncc(CN2C[C@@H](NC(=O)[C@@H]3C[C@@H]4C=C[C@H]3CC4)[C@H](OC)C2)n1	ZINC001081707431	2	3	372.2161408
CC1=C(C)C[C@@H](C(=O)NCCCNCc2cncn2C)CC1	ZINC001158722501	1	3	304.2263115
C[C@@H](N1CCN(C(=O)[C@]2(C)CC=CCC2)CC1)C(F)(F)F	ZINC000450108351	1	2	304.176248
O=C(NC1CN(C(=O)[C@H]2CC=CCC2)C1)c1cc2cc(F)ccc2o1	ZINC001000230007	1	1	342.1379707
O=C([C@@H](F)C(F)(F)F)N1C[C@@H]2C[C@H]1CN2CC1=CCCCC1	ZINC001032416557	1	1	320.1511761
COC(=O)c1nccc(C2=CC[C@H](C#N)CC2)n1	ZINC001243800352	1	2	243.1007767
O=C(O)[C@@H](NC(=O)[C@@H]1C[C@H]2C=C[C@H]1C2)c1ccc(Cl)c(F)c1	ZINC000262242294	1	3	323.0724492
CC(C)CC(=O)Nc1ccc(Cl)c(C(=O)N[C@@H]2CC=CCC2)c1	ZINC000172860908	1	1	334.1448057
O=C(NCc1cccnc1N1CCCC1)N1C[C@@H]2[C@H]3C=C[C@@H](O3)[C@H]2C1	ZINC000661549145	1	4	340.189926
O=C(NC[C@@H]1CCN1Cc1cc(O)nc(C2CC2)n1)[C@@H]1CC=CCC1	ZINC001038041709	1	1	342.2055761
CN(C[C@H]1CCCN(C(=O)c2cnon2)C1)C(=O)[C@@H]1CC=CCC1	ZINC000967315042	1	1	332.1848406
CC(C)C[C@H](NC(=O)N1C[C@@H]2[C@H]3C=C[C@@H](O3)[C@@H]2C1)c1cccc(C(F)(F)F)c1	ZINC000458231461	1	4	394.1868127
CCc1noc(CN2[C@H]3CC[C@H]2CN(C(=O)[C@]2(C)CC=CCC2)C3)n1	ZINC001029321729	1	2	344.2212261
CC(=O)N1CC[C@]2(C1)CN(C(=O)CC1=CCCCC1)C[C@@H](C)O2	ZINC001017831280	1	1	320.2099928
CC(C)C[C@H](C(=O)NCc1ccnc2ccccc12)N1C(=O)[C@@H]2CC=CC[C@H]2C1=O	ZINC000748730440	1	2	405.2052417
CN1CC[C@H](N2CCC(CNC(=O)[C@@H]3C[C@@H]4C=C[C@H]3CC4)CC2)C1=O	ZINC001001420012	2	3	345.2416272
COc1cc(C(=O)NC[C@@H]2CN(C(=O)[C@H]3CC=CCC3)CCO2)on1	ZINC000944559894	1	1	349.1637708
COc1ccc(/C=C(\C)C(=O)N2[C@@H]3CC[C@H]2C[C@@H](NC(=O)[C@@H]2CC=CCC2)C3)cc1	ZINC001801378105	1	1	408.2412929
CC[C@@H](SC)C(=O)N(CCOC)C[C@H]1CC=CCC1	ZINC000361423283	1	1	285.1762501
CS[C@@H](C)C(=O)N1CC[C@H](CNCC2=CCCCC2)C1	ZINC001026701108	1	1	296.1922345
O=C(CN1C(=O)[C@@H]2[C@H]3C=C[C@@H](C3)[C@@H]2C1=O)N[C@H]1CCN(CC2CC2)C1	ZINC000108303643	1	4	343.1895917
CC(C)(C)OC(=O)N1CC[C@H](F)[C@@H](OC[C@H]2C[C@H]3C=C[C@H]2C3)CC1	ZINC001224640686	1	3	339.220972
O=C(CC1=CCCCC1)NS(=O)(=O)c1cc2c(cc1F)NC(=O)CC2	ZINC000793332122	1	1	366.1049563
CC[C@@H]1CN(C(=O)[C@@H]2CC=CC[C@@H]2C(=O)N2CCOCC2)C[C@]2(CCOC2)O1	ZINC000330066062	1	2	392.2311221
CC1(C)[C@@H]2C[C@@H]1C(COC[C@@H](O)CN1CCC[C@@H](N3CCCC3)C1)=CC2	ZINC000226803765	2	5	362.2933285
CC(C)(C)NS(=O)(=O)CCCS(=O)(=O)N1C[C@H]2[C@H]3C=C[C@@H](O3)[C@@H]2C1	ZINC000349466504	1	4	378.1283139
C[C@@H]1C[C@@H](C(=O)N2CC3(C2)CCN(CCC2=CCCCC2)CC3)CO1	ZINC001050577940	1	1	346.2620283
C[C@]1(C(=O)N[C@@H]2CCN(CCn3cncn3)C2)CC=CCC1	ZINC001014548183	1	2	303.2059104
C[C@@H](Cn1cccn1)OC(=O)CN1C(=O)[C@@H]2CC=CC[C@@H]2C1=O	ZINC000815976706	1	2	317.1375561
CC(C)c1noc(CN2CCC[C@@H](NC(=O)[C@@H]3CC=CCC3)CC2)n1	ZINC001052196448	1	1	346.2368762
Cc1ccc(C(=O)NC[C@@H]2CN(CC3=CCCCC3)C[C@H]2O)nn1	ZINC000958063912	1	1	330.2055761
FC1(F)CC=C(c2ccccc2C2OCCO2)CC1	ZINC001242233512	1	3	266.1118362
O=C(c1ccc(O)nn1)N1CCC2(CN(C(=O)[C@@H]3C[C@@H]4C=C[C@H]3CC4)C2)C1	ZINC001019071682	2	3	368.1848406
Cc1noc2ncc(C(=O)N[C@@H]3CN(C(=O)[C@@H]4CC=CCC4)C[C@H]3C)cc12	ZINC000947455383	1	1	368.1848406
C[C@H]1CN(C(=O)Cn2ncnn2)C[C@H]1NC(=O)CC1=CCCCC1	ZINC000966450276	1	1	332.196074
CC1=C(C)C[C@H](C(=O)N2CC[C@](C)(NC(=O)c3ccoc3)C2)CC1	ZINC000956704111	1	3	330.1943427
C[C@@](NC(=O)[C@@H]1[C@H]2C=C[C@@H](CC2)[C@@H]1C(=O)O)(C(N)=O)c1cccc(Cl)c1	ZINC001604300372	2	4	376.1189848
O=C([C@@H]1C[C@H]2C=C[C@H]1C2)N1CC2(C1)CCN(CC1=CCCCC1)C2	ZINC001072437506	2	3	326.2358136
Cc1cc(N[C@@H]2CN(C(=O)[C@]3(C)CC=C(C)CC3)C[C@H]2C)ncn1	ZINC001043211822	1	3	328.2263115
CN(C(=O)OC(C)(C)C)C1(C(=O)N2C[C@@H]3[C@H]4C=C[C@@H](C4)[C@@H]3C2)CCC1	ZINC000861853317	1	4	346.2256428
C[C@@]1(C(=O)N2CCC[C@@](CO)(NC(=O)c3cnco3)C2)CC=CCC1	ZINC001056024359	1	2	347.1845063
O=C(Nc1cc([C@@H]2CCCCN2C(=O)[C@]2(F)CCCC=C2F)[nH]n1)[C@@H]1CC[C@H]2CCC(=O)N2C1	ZINC001820757616	1	3	475.2394963
C=CCOC(=O)C1=C(C)NC2=C(C(=O)CC(C)(C)C2)[C@H]1c1ccc(OC)c(Br)c1	ZINC000002069361	1	5	459.1045204
O=C(N[C@H]1CC=CCC1)[C@@H]1C[C@H]1c1ccco1	ZINC000863881273	1	1	231.1259288
COC(=O)[C@@H]1CC=CC[C@H]1C(=O)N1CC[C@@]2(C1)CN(C(=O)c1cc3[nH]ccc3s1)CCO2	ZINC001783852730	1	2	457.167142
CC1=C(C)C[C@H](C(=O)N2CC(N(C)C(=O)Cn3cnnn3)C2)CC1	ZINC000953686243	1	3	332.196074
O=C(NCCNc1cncc(-c2nn[nH]n2)n1)[C@@H]1C[C@@H]2C=C[C@H]1CC2	ZINC001593091337	2	3	340.1760073
Fc1cccc(NC2=CC[C@@H](N3CCOCC3)CC2)c1	ZINC001249555763	1	2	276.1637915
O=C(NCCN1C(=O)[C@H]2[C@H]3C=C[C@@H](C3)[C@@H]2C1=O)N1CCCCO1	ZINC000549508634	1	4	319.1532062
Cc1nc(CN[C@@H]2CCN(C(=O)C[C@@H]3C=CCCC3)C2)c(C)o1	ZINC000969063236	1	1	317.2103271
CCc1ncnc(N2C[C@@H]3CCN(C(=O)C[C@H]4CC=CCC4)[C@@H]3C2)c1F	ZINC001040775964	1	1	358.2168897
CCOC(=O)[C@@H](CCOC(C)(C)C)NC(=O)[C@@H]1C[C@@H]2C=C[C@H]1CC2	ZINC000593117878	2	3	337.2253085
COc1ccc(C#N)cc1NC(=O)[C@]1(C(=O)OC(C)(C)C)CC=CCC1	ZINC000593045636	1	2	356.1736072
CCSc1nnc(NC(=O)CSc2ccc(N3C(=O)[C@H]4CC=CC[C@@H]4C3=O)cc2)s1	ZINC000113628829	1	2	460.0697535
CC(C)C[C@H](C(=O)N1CCC[C@@H](O)C1)N1C(=O)[C@@H]2CC=CC[C@H]2C1=O	ZINC000652995117	1	2	348.2049074
COC(=O)c1cc(OC)ncc1C1=CC[C@H](OC(=O)c2ccccc2)CC1	ZINC001244804756	1	2	367.1419728
COc1ccc([C@H]2CC(=O)C3=C(C2)NC2=C(C(=O)C[C@@H](c4ccc(OC)cc4)C2)[C@@H]3c2ccccc2)cc1	ZINC000239121105	2	4	505.2253085
Cc1cc(F)cc(C)c1NC1=CC[C@@H](C#N)CC1	ZINC001212868396	1	2	244.1375768
C[C@H]1CC(=O)C=C(Nc2ccc3sc(N)nc3c2)C1	ZINC001160006624	1	3	273.0935831
CC(C)c1cc(C(=O)N2CC(N(C)C(=O)[C@@H]3CC=CCC3)C2)n[nH]1	ZINC000953709619	1	1	330.2055761
CCC[C@H](C)C(=O)NCCNC(=O)[C@@H]1CC=CC[C@@H]1C(=O)N1CCOCC1	ZINC000293636302	1	2	379.2471065
CN1CCN(C)[C@H](c2nnc3ccc(C(=O)N[C@@H]4CC=CCC4)cn32)C1	ZINC001150407957	1	1	354.2168095
O=C(CN(Cc1ccccc1)S(=O)(=O)c1cc(Cl)ccc1Cl)NCCC1=CCCCC1	ZINC000409008825	1	1	480.1041191
CCOC(CC(=O)NC[C@@H]1CCN(C(=O)[C@]2(F)CCCC=C2F)[C@@H]1c1cccnc1)OCC	ZINC001813208056	1	3	465.243913
N#C[C@@H]1C[C@@H]1c1nnc(N2C[C@@H]3CC=CC[C@@H]3C2)n1C[C@H]1CCOC1	ZINC001526162721	1	2	339.2059104
CCC(=O)C(=O)N1CCC([C@@H]2CCCCN2C(=O)[C@@]2(C)CC=CCC2)CC1	ZINC001832405903	1	2	374.2569429
CC(C)N(C)C[C@@H](O)CN1C[C@H]2[C@@H](C1)[C@H]1C=C[C@H]2CC1	ZINC000660673260	2	4	278.2358136
CC1=CC[C@](C)(C(=O)N(C)C2CN(CC(=O)N3CCOCC3)C2)CC1	ZINC001044324676	1	3	349.2365419
O=C(NC[C@@H](c1ccccc1)N1CCOCC1)C(=O)N[C@H]1C=CCCC1	ZINC001117022899	1	1	357.2052417
COc1cc(C(=O)N2CCC(OC3CCN(C(=O)[C@H]4CC=C(C)CC4)CC3)CC2)cc(OC)c1C	ZINC001838265749	1	2	484.2937224
NC(=O)[C@@H]1C[C@@H]1C(=O)NC[C@H]1CC[C@H](NC(=O)C[C@H]2C=CCCC2)CC1	ZINC000963980394	1	1	361.2365419
CNC(=O)CN1CCC(F)(F)[C@@H](CNC(=O)[C@@H]2C[C@@H]3C=C[C@H]2CC3)C1	ZINC001046941208	2	3	355.2071335
COc1ccc(NC(=O)N[C@@]2(C)CC=CCC2)c(S(C)(=O)=O)c1	ZINC000459614366	1	2	338.1300282
COC(=O)[C@@H](C)CN1C[C@]2(CC1=O)CCCCN2C(=O)[C@@H]1CC=CCC1	ZINC001270341038	1	1	362.2205574
CC(C)N(CCN(C)c1cncc(Cl)n1)C(=O)[C@H]1CC=CCC1	ZINC001125383618	1	1	336.1716891
C[C@@]1(NS(=O)(=O)c2cnc[nH]2)CC=CCC1	ZINC000334919388	1	2	241.0884977
C[C@H](CNC(=O)c1cc(C2CC2)[nH]n1)N(C)CCC1=CCCCC1	ZINC001755318598	1	1	330.2419616
C[C@@H](O)CN1[C@H]2CCC[C@H]1CN(C(=O)CC1=CCCCC1)C2	ZINC001039530171	1	1	306.2307282
C[C@@]1(C(=O)OCCCn2c(O)nc3ccccc3c2=O)CC=CCC1	ZINC000835122379	1	2	342.1579572
CO[C@@H]1CN(CC2CCOCC2)C[C@H]1NC(=O)[C@@H]1C[C@@H]2C=C[C@H]1CC2	ZINC001081707580	2	3	348.2412929
C[C@@H]1CN(C(=O)CC2=CCCCC2)C[C@H]1NC(=O)c1cc(C(F)F)[nH]n1	ZINC000940038361	1	1	366.1867324
C[C@@]1(C(=O)N2CC[C@H]3CO[C@@H](CNC(=O)c4ccc5n[nH]cc5c4)[C@H]3C2)CC=CCC1	ZINC001787303402	1	2	422.2317908
O=C(CCC(=O)N1C[C@@H]2[C@H]3C=C[C@@H](C3)[C@@H]2C1)c1ccc2ccccc2c1	ZINC000452221500	1	4	345.172879
CCc1nncn1CCNC(=O)[C@H]1CCC(C)=C(C)C1	ZINC000572040588	1	3	276.1950114
CC1(C)[C@@H]2C[C@@H]1C(COC[C@H](O)CN1CC[S@@](=O)C(C)(C)CC1)=CC2	ZINC000451756107	2	5	369.233765
O=C(NCc1ccc(O)cc1)C(=O)N[C@@H]1CC=CCC1	ZINC001322155347	1	1	274.1317424
Cc1c(F)cccc1C(=O)N1CC[C@H]2[C@@H]1CCN2C(=O)[C@@]1(C)CC=CCC1	ZINC001847372897	1	2	370.2056563
C[C@@]12CN(C(=O)C[C@@H]3CCCCC(=O)N3)C[C@H]1[C@@H]1C=C[C@H]2C1	ZINC000452590038	1	5	302.1994281
O=C(O)[C@H]1CC=CC[C@H]1C(=O)NC[C@@H]1CC=CCC1	ZINC000045629381	2	2	263.1521435
Cc1nnc(CN2CC(NC(=O)[C@H]3CC=CCC3)C2)o1	ZINC001030094306	1	1	276.1586259
O=C(NCC[C@@H]1C[C@H]2C=C[C@H]1C2)N1CC[C@H]2NC(=O)CC[C@H]2C1	ZINC000661362972	1	3	317.2103271
CC(=O)N1CC[C@@H](NC[C@H]2C(C)=CCC[C@H]2C)C1	ZINC000621387819	1	3	250.2045135
CCn1nc(C)cc1C(=O)N1[C@@H]2CC[C@H]1[C@H](NC(=O)[C@]1(C)CC=CCC1)C2	ZINC001002983127	1	2	370.2368762
C[C@@H]1CCCCN1C[C@@H]1CCCN(C(=O)C(=O)NCCC2=CCCCC2)C1	ZINC000555622090	1	1	375.2885774
CC1=C(C)C[C@H](C(=O)N2C[C@@H](O)[C@H](NC(=O)CC3=CCOCC3)C2)CC1	ZINC001025495200	1	3	362.2205574
O=C(O)c1ccc(NC(=O)NC[C@@H]2CC=CCC2)cn1	ZINC000128598859	1	1	275.1269914
CN1CCC2(CCCN2C(=O)N[C@@H]2C=CCCC2)CC1	ZINC000335915602	1	1	277.2154125
Cc1ncc(CN(C)C[C@H]2CCCN(C(=O)C[C@@H]3CC=CCC3)C2)o1	ZINC001017186130	1	1	345.2416272
CC(C)(C)[S@@](=O)Cc1cccc(NC(=O)C(=O)N[C@H]2CC=CCC2)c1	ZINC000172318795	1	1	362.1664137
CC1=C(C)C[C@@H](C(=O)N[C@@H](c2nc(-c3cccnc3)no2)C(C)C)CC1	ZINC000572883024	1	3	354.2055761
Cc1cccc(C(=O)O)c1NC(=O)[C@@H]1CC=CCC1	ZINC001594388496	1	1	259.1208434
COC(=O)c1ccccc1CC1CCN(C(=O)N[C@H]2C=CCCC2)CC1	ZINC000489604354	1	1	356.2099928
Cc1cc(C)c(C(=O)COC(=O)[C@@H]2CC=CC[C@H]2C(=O)N2CCOCC2)cc1C	ZINC000785709321	1	2	399.204573
CC[C@@H]1C[C@H]1C(=O)N[C@@]1(CO)CCCN(C(=O)CC2=CCCCC2)C1	ZINC001056146549	1	1	348.2412929
CC1=C(C(=O)OC[C@H]2CCCO2)[C@@H](c2cccc(Cl)c2Cl)C2=C(CCCC2=O)N1	ZINC000001201704	1	3	435.1004136
Cc1cc([C@](C)(O)CNC(=O)[C@@H]2CC=CCC2)c(C)o1	ZINC000266569602	1	1	277.1677936
C[C@H](C[C@H](C)NCc1cncs1)NC(=O)CC1=CCCCC1	ZINC001133968675	1	1	321.1874835
O=C(NCCNS(=O)(=O)c1ccc([N+](=O)[O-])cc1)[C@H]1CC=CC[C@@H]1c1nc2ccccc2s1	ZINC000512892460	1	2	486.1031618
Cn1c2nnc(COC(=O)CN3C(=O)[C@@H]4CC=CC[C@@H]4C3=O)n2c2ccccc2c1=O	ZINC000021989384	1	2	421.1386187
O=C(NCCN1C(=O)[C@H]2[C@H]3C=C[C@@H](C3)[C@@H]2C1=O)N1CC2(C1)CCCC2	ZINC000370401301	1	4	343.1895917
CCCCNC(=O)NC(=O)CN1C[C@@H](NC(=O)[C@H]2CC=CCC2)[C@@H](O)C1	ZINC001219177073	1	1	366.2267054
O=C(NC[C@H]1CCN(C(=O)c2cccc(F)n2)[C@H]1c1cccnc1)[C@H]1CC=CCC1	ZINC001808135084	1	1	408.1961543
COC(=O)c1cc(C2=CC(=O)C[C@H](C)C2)nc2[nH]ccc21	ZINC001242737669	1	3	284.1160924
CC(C)C[C@@H](C(=O)Nc1ccc(C(=O)N(C)C2CCCCC2)cc1)N1C(=O)[C@@H]2CC=CC[C@@H]2C1=O	ZINC000615978075	1	2	479.2784067
CC(C)c1ccc(OCC(=O)N[C@@H]2C=CCCC2)cc1	ZINC000158410911	1	1	273.172879
COCCN(CC(=O)NC(=O)Nc1ccc2c(c1)OCCO2)C[C@@H]1CC=CCC1	ZINC000485137252	1	1	403.210721
O=C(CCCn1cccn1)NN1C(=O)[C@H]2[C@H]3C=C[C@@H](O3)[C@H]2C1=O	ZINC000828694965	1	4	316.117155
CCCCCc1ncc(C(=O)N2CC[C@]3(C2)CN(C(=O)[C@H]2CC=CC[C@H]2C(=O)OC)CCO3)s1	ZINC001782717232	1	2	489.2297422
CC(C)(C)OC(=O)N1CCN(C(=O)NCc2cccc(F)c2)[C@H]2CCCC=C21	ZINC001185818968	1	2	389.21147
O=C(O)c1cccc2c1OCCN(C(=O)[C@H]1CC=CCC1)C2	ZINC000911031535	1	1	301.1314081
O=C(C[C@@H]1CC=CCC1)N1CC[C@@H]2[C@H]1CCCN2C(=O)c1ccoc1	ZINC000962770648	1	1	342.1943427
CCSCCC(=O)NCC[C@H](C)NC(=O)[C@H]1CC=CCC1	ZINC001075750050	1	1	312.1871491
COc1ccc([C@@H]2[C@@H](COC(=O)[C@@H]3C[C@@H]4C=C[C@H]3CC4)CC(=O)N2C)cc1	ZINC000845473092	2	3	369.1940083
C[C@@H]1CN(C(=O)CC2=CCCCC2)C[C@H]1CNCCC1CC1	ZINC001105938296	1	1	304.2514636
CCc1nsc(NC2CC(CNC(=O)CC3=CCCCC3)C2)n1	ZINC001092195591	1	1	334.1827325
Cc1nccn1[C@@H](C)C(=O)N1CCC(OC2CCN(C(=O)[C@@]3(C)CC=CCC3)CC2)CC1	ZINC001838811190	1	2	442.2943911
CC(=O)[C@]1(O)CC[C@H]2[C@@H]3CCC4=C/C(=N/OCC(=O)N[C@@H](CC(C)C)C(=O)O)CC[C@]4(C)[C@H]3CC[C@@]21C	ZINC000118922089	1	4	516.3199371
O=C(CN1[C@@H]2CC[C@H]1[C@@H](NC(=O)[C@@H]1CCCO1)C2)NCCC1=CCCCC1	ZINC001108889751	1	1	375.2521919
O=C([C@@H]1CCCN(CCc2ccccc2)C1)N1C[C@@H]2[C@H]3C=C[C@@H](O3)[C@@H]2C1	ZINC000615844585	1	4	352.2150781
C#Cc1ccc(C(=O)N[C@@]2(C)CCN(CC3=CCCCC3)C2)cn1	ZINC001046783104	1	1	323.1997624
CCOc1ccc(NC(=O)[C@H]2CC=CC[C@@H]2C(=O)N2CCOCC2)cc1OC	ZINC000275770865	1	2	388.199822
O=C(C[C@@H]1C=CCCC1)NCc1ccc(-c2ccccc2)o1	ZINC000426618652	1	1	295.1572289
O=C(NC[C@@H]1CC=CCC1)C1CCN(CC(F)(F)F)CC1	ZINC000339253412	1	1	304.176248
CCN(c1cncc(C#N)n1)[C@H](C)CNC(=O)C[C@@H]1C=CCCC1	ZINC001089708439	1	1	327.2059104
CC1=CC[C@H](C(=O)NC[C@@]23CCCO[C@@H]2CCN(C(=O)c2cc(F)c(F)cc2F)C3)CC1	ZINC001778747832	1	2	450.2130274
O=C(NCC1=CCCCC1)Nc1ccc(C[C@@H]2CC(=O)NC2=O)cc1	ZINC000296883469	1	1	341.1739416
O=C(CC1=CCCCC1)N[C@@H]1CN(C(=O)CN2CCCC2=O)C[C@H]1O	ZINC001023203350	1	1	349.2001563
COc1cccc(NC(=O)C(=O)N2O[C@H]3C=C[C@H]2CC3)c1Br	ZINC001329779368	1	2	366.0215191
C[C@@H](NC(=O)C1=C[C@@H](O)[C@@H](O)[C@H](O)C1)c1nnc2n1CCC2	ZINC001361966672	1	4	308.1484551
Cc1cnc(CN[C@H](C)C2CCN(C(=O)[C@@H]3C[C@@H]4C=C[C@H]3CC4)CC2)o1	ZINC001029100769	2	3	357.2416272
O=C(NC[C@H]1CCN(C(=O)[C@@H]2ON=C(c3ccccc3)O2)[C@@H]1c1cccnc1)[C@@]1(F)CCCC=C1F	ZINC001814285830	1	3	496.1922118
CCc1nc(CNC2CCN(C(=O)[C@H]3C[C@H]4C=C[C@H]3O4)CC2)no1	ZINC000996741113	1	3	332.1848406
O=C(NC1CN(C(=O)[C@@H]2C[C@@H]3C=C[C@H]2CC3)C1)c1ccnc2[nH]cnc21	ZINC000992873088	2	3	351.1695249
CCc1ccccc1NCN1C(=O)[C@@H]2[C@@H](C1=O)[C@@H]1C=C[C@@H]2[C@H]2C[C@@H]21	ZINC000100395162	2	4	322.1681279
C=C[C@](C)(O)CC(=O)NCC[C@@H]1CCN(C(=O)CC2=CCCCC2)C1	ZINC001059346094	1	1	348.2412929
C[C@H](OC(=O)C1=CCCCC1)C(=O)c1ccc(NC(=O)C(C)(C)C)cc1	ZINC000782444837	1	1	357.1940083
Cc1cccc(OC[C@@H](O)CNC(=O)C2=C(c3ccccc3)CCCC2)c1	ZINC001629753238	1	2	365.1990937
COCCN(C[C@H]1CC=CCC1)C(=O)CC1CC(F)(F)C1	ZINC000451159076	1	1	301.1853355
C[C@@H]1CN(Cc2ccccc2)C[C@@H]1NC(=O)C1=CCC(C)(C)CC1	ZINC001624643618	1	3	326.2358136
COc1ccccc1CNC(=O)[C@H]1[C@@H]2C=C[C@@]3(CN(Cc4ccc5c(c4)OCO5)C(=O)[C@@]13C)O2	ZINC000008764627	1	6	462.1790866
CC(C)(CNC(=O)N[C@@H]1C=CCCC1)NS(C)(=O)=O	ZINC000150875596	1	1	289.1460126
COC(=O)C1=C(O)[C@H](C(=O)OC)[C@H](c2ccccc2F)C(C#N)(C#N)[C@H]1c1ccc(C)cc1	ZINC000100914876	1	7	448.14345
COC(=O)C1=C(C)NC2=C(C(=O)C[C@H](c3cccs3)C2)[C@H]1c1ccc(F)c(F)c1	ZINC000002774748	1	4	415.1053709
CC1=CC[C@](C)(C(=O)NC[C@H](Nc2nccnc2F)C(C)C)CC1	ZINC001105196074	1	3	334.2168897
CC(C)Cc1nsc(NC[C@H](NC(=O)[C@H]2CC=CCC2)C2CC2)n1	ZINC001109761530	1	1	348.1983825
COC(=O)[C@@H]1CC=CC[C@@H]1C(=O)N1CC[C@]2(C1)CN(C(=O)/C(C)=C/c1ccc(C)o1)CCO2	ZINC001783849420	1	2	456.2260367
C[C@@H](CNc1ccc(C#N)cn1)N(C)C(=O)CC1=CCCCC1	ZINC001104500958	1	1	312.1950114
COC(=O)[C@H]1[C@H]2C=C[C@@H](C2)[C@@H]1C(=O)N(c1ncccc1N)C1CCN(C(=O)OC(C)(C)C)CC1	ZINC001181830239	1	4	470.2529202
CC(=O)N[C@H](C)C(=O)O[C@H](C)C(=O)N[C@H]1[C@H]2C=C[C@@H](C2)[C@@H]1C(N)=O	ZINC001186727483	1	4	337.1637708
Cc1nc(C2=CCC3(CC2)OCCO3)cc(C(C)C)n1	ZINC001240703357	1	3	274.1681279
COc1cc(Cl)cc(C(=O)N2CCCC[C@H]2c2cc(NC(=O)[C@@H]3CC=CCC3)n[nH]2)c1	ZINC001814795138	1	1	442.1771684
CCC1(NC(=O)[C@@H]2C[C@@H]3C=C[C@H]2CC3)CCN(C(=O)c2cnc(C)cn2)CC1	ZINC001069139221	2	3	382.2368762
CCCCNC(=O)CN1CCN(C(=O)[C@H](CC(C)C)N2C(=O)[C@@H]3CC=CC[C@@H]3C2=O)CC1	ZINC000917522646	1	2	446.2893057
O=C(C[C@@H]1CC=CCC1)NCCCNC[C@@H](O)c1ccccc1	ZINC001164008749	1	1	316.2150781
CN(C(=O)NCC1=CCCCC1)[C@H](CO)Cc1ccccc1	ZINC000664981521	1	1	302.1994281
CCCCOCC(=O)N1CC([C@H](C)NC(=O)C[C@@H]2C=CCCC2)C1	ZINC001756147860	1	1	336.2412929
O=C(CCn1cnccc1=O)N1CCN(CCC2=CCCCC2)CC1	ZINC000956955616	1	1	344.2212261
C[C@@H](c1nncn1C)N1CC(NC(=O)[C@@H]2CC=CC[C@H]2C(F)(F)F)C1	ZINC001030529081	1	2	357.177645
CC1=CC[C@H](C(=O)N2CCC(OC3CCN(C(=O)c4ccc(N(C)C)cn4)CC3)CC2)CC1	ZINC001837324183	1	2	454.2943911
C[C@@H](NC(=O)C(=O)NC[C@@H]1C[C@H]2C=C[C@H]1CC2)c1noc(-c2ccccc2)n1	ZINC001118079720	2	3	380.1848406
CCN(CC)C(=O)c1cncc(C2=CCC3(CC2)OCCO3)c1	ZINC001240705768	1	3	316.1786926
COc1ccc(CCNC(=O)[C@@H]2CC=CC[C@@H]2C(=O)N2CCOCC2)cc1O	ZINC000636425943	1	2	388.199822
O=C(NCC1(NCc2csnn2)CCCCC1)[C@H]1C[C@H]2C=C[C@H]1C2	ZINC001115394032	1	3	346.1827325
O=C(N[C@@H]1CN(CC2=CCCCC2)C[C@@H]1O)c1cscc1Cl	ZINC001083549217	1	1	340.1012266
CCN(CC)C(=O)CN(C)[C@H]1CCN(C(=O)C[C@H]2C=CCCC2)C1	ZINC001190871199	1	1	335.2572773
Cc1ccc(-c2noc([C@H]3C[C@H]4C=C[C@H]3C4)n2)cn1	ZINC000333712868	1	3	253.1215121
CC(C)(C(=O)NC1CN(C(=O)[C@@H]2C[C@H]3C=C[C@H]2C3)C1)c1ccccc1	ZINC000991309730	1	3	338.1994281
C/C=C(\C)C(=O)N1CCC2(CN(C(=O)[C@@H]3C[C@H]4C=C[C@H]3C4)C2)CC1	ZINC000944902951	1	3	328.2150781
CCc1nnc(NCC[C@@H]2CN(C(=O)[C@@H]3C[C@@H]4C=C[C@H]3CC4)C[C@H]2C)nc1CC	ZINC001053544566	2	3	397.2841607
O=C(CN1C(=O)[C@@H]2[C@H]3C=C[C@@H](C3)[C@@H]2C1=O)Nc1cc(-c2ccccc2)ccc1Cl	ZINC000471442048	1	4	406.1084201
Cc1cnc(C)nc1N(C)C[C@@H]1CCCN1C(=O)C[C@H]1CC=CCC1	ZINC001067788695	1	1	342.2419616
C=C(C)[C@@H]1OCC[C@@H]1C(=O)N(C)CCCN(C)C(=O)CC1=CCCCC1	ZINC001067005092	1	1	362.2569429
Cc1occc1C(=O)N1C[C@H]2C(NC(=O)C[C@@H]3C=CCCC3)[C@@H]2C1	ZINC001013303324	1	1	328.1786926
CC1(CNC(=O)CN2C(=O)[C@H]3[C@H]4C=C[C@@H](C4)[C@@H]3C2=O)Cc2ccccc2C1	ZINC000180254961	1	4	364.1786926
O=C(O)c1cn(C2CCN(C(=O)NCC3=CCCCC3)CC2)nn1	ZINC001602495265	1	1	333.1800896
CCc1ocnc1C(=O)NCCN(CCO)C(=O)[C@@H]1CC=CCC1	ZINC001056942634	1	1	335.1845063
CCOc1ccccc1Cn1nnnc1N1C[C@H]2[C@H]3C=C[C@@H](O3)[C@@H]2C1	ZINC001334045771	1	4	339.1695249
O=C(N[C@H]1CCCCCN(C(=O)[C@H]2[C@@H]3COC[C@@H]32)C1)[C@@H]1CC=CCC1	ZINC000987107323	1	1	346.2256428
C[C@]1(C(=O)NC/C=C\CNc2ncc(Cl)cn2)CC=CCC1	ZINC001107355540	1	2	320.140389
Cc1nc2ccccn2c1[C@H]1C(=O)NCCN1C(=O)NCC[C@@H]1C[C@H]2C=C[C@H]1C2	ZINC000654436278	1	3	393.2164751
O=C(N[C@@H]1[C@H]2CN(C(=O)[C@@H]3CC34CCOCC4)C[C@H]21)[C@@H]1C[C@@H]2C=C[C@H]1CC2	ZINC000976613952	2	3	370.2256428
O=C(C[C@H]1C=CCCC1)N[C@H]1CCCN(Cc2ccccn2)C1	ZINC001007614511	1	1	313.2154125
Cn1cccc(C(=O)N2CCN(C(=O)[C@@H]3C[C@H]4C=C[C@H]3O4)CC2)c1=O	ZINC001011303948	1	3	343.1532062
O=C(NC[C@H]1CCN(C(=O)[C@@H]2CC=CCC2)[C@H]1c1cccnc1)c1ccc(F)cn1	ZINC001805981525	1	1	408.1961543
CC1=CC[C@@H](C(=O)N2CC3(C2)CCCN3C(=O)[C@H]2C[C@H]3CC[C@H]2N3C(=O)OC(C)(C)C)CC1	ZINC001847091346	1	2	457.2940567
CN(C(=O)c1cn2c(n1)CCCC2)C1CN(C(=O)[C@H]2CC=CCC2)C1	ZINC000954445832	1	1	342.2055761
CCc1ccoc1C(=O)NC1CC(N(C)C(=O)[C@@H]2CC=CCC2)C1	ZINC001016239033	1	1	330.1943427
C[C@@]1(NC(=O)c2cc(F)ccc2O)CC=CCC1	ZINC000398385738	1	2	249.116507
O=C(C1=CCOCC1)N1C[C@@H]2CCCN(C(=O)[C@@H]3CC=CCC3)[C@@H]2C1	ZINC000963660718	1	1	344.2099928
Cn1nccc1CNC(=O)[C@@H]1CCC2(CN(C[C@@H]3C[C@H]4C=C[C@@H]3C4)C2)O1	ZINC001280163222	1	3	356.2212261
CCN(C(=O)[C@H]1CC=CCC1)C1CN(C(=O)[C@@H]2CCC(=O)N2)C1	ZINC000967781050	1	1	319.1895917
N#CC[C@H](CC(=O)N[C@@H]1CC=C(c2ccc(F)cc2)CC1)c1ccccc1	ZINC000530288869	1	2	362.1794416
C[C@]1(C(=O)N[C@@H]2CCN(C(=O)Cc3ccco3)C2)CC=CCC1	ZINC000940638246	1	2	316.1786926
Cc1ccccc1C(=O)N[C@]1(C(F)(F)F)C(=O)N(C[C@@H]2CCCO2)C2=C1C(=O)CC(C)(C)C2	ZINC000004174615	1	5	464.192292
CC1(C)CC(C(=O)N2CC(CNC(=O)[C@H]3C[C@H]4C=C[C@H]3O4)C2)C1	ZINC001002772177	1	3	318.1943427
Cc1sc(Cl)nc1C(=O)N[C@H]1C[C@H](NC(=O)[C@@H]2C[C@@H]3C=C[C@H]2CC3)C1	ZINC000973334332	2	3	379.1121256
Cn1nccc1[C@H]1CCCN(C(=O)[C@@H]2[C@H]3C=C[C@@H](CC3)[C@@H]2C(=O)O)C1	ZINC001601037000	2	4	343.1895917
CC(C)c1n[nH]c(CN2CCO[C@@H](CNC(=O)[C@@H]3CC=CCC3)C2)n1	ZINC001035287328	1	1	347.2321252
O=C(NCC[C@H]1CC=CCC1)Nc1ccn(-c2cccc(F)c2-c2nn[nH]n2)n1	ZINC001593061359	1	1	396.1822355
C[C@@H](CN(C)Cc1ccns1)NC(=O)C[C@@H]1C=CCCC1	ZINC001754314788	1	1	307.1718334
Cc1cc(O)cc(C)c1O[C@@H]1C=CCCC1	ZINC001225965178	1	1	218.1306798
Cc1cccc(C(=O)NCCn2nnnc2N2C[C@H]3[C@H]4C=C[C@@H](O4)[C@@H]3C2)c1	ZINC001334560275	1	4	366.1804239
CC1=CC[C@H](C(=O)N2CC[C@@H](CNC(=O)c3c[nH]c4c3cccc4Cl)[C@H]2c2cccnc2)CC1	ZINC001812234665	1	2	476.1979038
c1ccc([C@@H]2CC[C@H](N3CCNC4=CCCC[C@H]43)C2)cc1	ZINC001246997232	1	2	282.2095988
COC[C@H]1CN(CC2CC2)C[C@@]12CCN(C(=O)[C@@]1(C)C[C@@H]3C=C[C@H]1C3)C2	ZINC001144277128	1	4	358.2620283
C=C(C)[C@@H]1CC=C(C)[C@@H](Oc2cc[nH]c2C(=O)OC)C1	ZINC001230499723	1	3	275.1521435
C[C@@]1(NC(=O)Nc2cccc(S(=O)(=O)N3CCOCC3)c2)CC=CCC1	ZINC000562681584	1	2	379.1565773
C1=C[C@H]2C[C@H]1[C@@H](CN1CC[C@@H](Oc3ccncc3)C1)C2	ZINC000354045587	1	3	270.1732133
Cn1ccnc1CN[C@@H]1CCCN(C(=O)[C@@H]2C[C@@H]3C=C[C@H]2CC3)C1	ZINC000999198073	2	3	328.2263115
O=C(C[C@@H]1C=CCCC1)N[C@H]1C[C@H](NCC(=O)N2CCCCCC2)C1	ZINC001020283741	1	1	347.2572773
O=S1(=O)c2cc(Br)ccc2CN1[C@@H]1C=CCCC1	ZINC001250353333	1	1	326.9928618
Cn1ccc2ccc(NC(=O)[C@@H]3CC=CCC3)cc21	ZINC000172393470	1	1	254.1419132
Cc1ccc(O[C@H](C)C(=O)N2CC(NC(=O)[C@H]3CC=CCC3)C2)cc1	ZINC000990214927	1	1	342.1943427
O=C(c1[nH]nc2ncccc21)N1CCOC[C@@]2(CN(C(=O)[C@]3(F)CCCC=C3F)CCO2)C1	ZINC001840948917	1	3	461.1874607
C[C@@H]1CN(c2cc(F)cc(NC(=O)C3=CCC(C)(C)CC3)c2)C[C@H](C)O1	ZINC001557328592	1	3	360.2213064
CC[C@H](NC(=O)[C@H]1CC=CCC1)[C@H](C)O	ZINC000395702769	1	1	211.1572289
CN(C)C(=O)CN1CCCC2(CN(C(=O)C[C@H]3CC=CCC3)C2)C1	ZINC000981938977	1	1	333.2416272
Cc1cc(C(=O)N2CC[C@H](CNC(=O)[C@H]3CC=CCC3)[C@H]2c2cccnc2)on1	ZINC001808122773	1	1	394.2004907
CC(C)c1ccc([C@@H]2C3=C(C[C@H](c4ccco4)CC3=O)Nc3ncnn32)cc1	ZINC000006670416	1	4	374.1742759
C[C@@H]1CN(C(=O)C2(c3ccccc3)CCC2)C[C@H]1NC(=O)[C@@H]1CC=CCC1	ZINC000951694855	1	1	366.2307282
C=CCn1c([C@@H]2CC=CCC2)nnc1N1C[C@H]2[C@@H](C1)C2(F)F	ZINC001339182278	1	1	306.1656031
O=C(C[C@H]1CC=CCC1)NC[C@@H]1[C@H]2CN(c3cccc(F)n3)C[C@H]21	ZINC001114597991	1	1	329.1903406
CCc1cnc(CN2CC[C@@]3(CNC(=O)[C@H]4CC=CCC4)CCC[C@@H]23)o1	ZINC001094360580	1	1	357.2416272
C1=C[C@@H]2C[C@H]1C[C@@H]2CN1C[C@@H](OCc2cccnc2)[C@H]2COC[C@H]21	ZINC001207624621	1	3	326.1994281
CCn1nc(C)c(C(=O)N[C@@H]2CN(CCC3=CCCCC3)C[C@H]2O)c1C	ZINC001077848730	1	1	360.2525263
CNC(=O)CC(=N)NOC[C@H]1C[C@H]2C=C[C@@H]1C2	ZINC000902282255	1	3	237.1477268
COc1cc(CC(=O)N2CCCC3(CCN(C(=O)[C@@H]4CC=CCC4)CC3)C2)cc(OC)c1OC	ZINC001806444884	1	1	470.2780723
CC[C@@H](CN1C[C@H]2[C@@H](C1)[C@@H]2NC(=O)[C@@H]1C[C@@H]2C=C[C@H]1CC2)OC	ZINC001025796629	2	3	318.2307282
Cc1ccc([C@H]2c3c(N)c(C(=O)Nc4ccc(Cl)cc4C(=O)c4ccccc4)sc3NC3=C2C(=O)CCC3)o1	ZINC000106098628	1	3	557.1176049
O=C(C[C@H]1C=CCCC1)Oc1ccc(NC(=O)c2ccccc2)cc1	ZINC000777413243	1	1	335.1521435
O=C(N[C@H]1CCCCN(C(=O)[C@@H]2C[C@@H]3C=C[C@H]2CC3)C1)c1cn[nH]c1	ZINC000943111584	2	3	342.2055761
CCC(=O)C1=C(NCCc2nc3ccccc3[nH]2)C[C@H](c2ccccc2)CC1=O	ZINC000100168935	1	4	387.194677
Cc1coc(C(=O)NC[C@@H]2CCN(C(=O)[C@@]3(C)CC=C(C)CC3)C2)c1	ZINC000982835118	1	3	344.2099928
O=C1NC(=O)N2CCN(c3nnnn3CCC3=CCCCC3)C[C@H]12	ZINC001343585879	1	1	331.1756729
O=C(C[C@@H]1C=CCCC1)N[C@@H]1CN(Cc2ccc(Cl)cc2F)C[C@H]1O	ZINC001077214893	1	1	366.1510339
COc1ccc2c(c1)OC[C@@H](NC(=O)[C@@]1(C)CC=CCC1)C2	ZINC000450523649	1	2	301.1677936
COC(=O)[C@@H]1CC=CC[C@H]1C(=O)NC[C@@]12CCCO[C@@H]1CCN(C(=O)C(Cl)(Cl)Cl)C2	ZINC001782156637	1	2	480.098555
Cc1ccn2ncc(C(=O)NC[C@@H](C)N(C)C(=O)[C@@H]3C[C@@H]4C=C[C@H]3CC4)c2c1	ZINC001756040387	2	3	380.2212261
COc1ccccc1CNC(=O)NC1=CC(=O)CCC1	ZINC001186147397	1	2	274.1317424
CS(=O)(=O)CCC(=O)N1CCO[C@@]2(CCN(C(=O)[C@]3(F)CCCC=C3F)C2)C1	ZINC001785701557	1	3	420.1530494
Cc1ccoc1CN(C)C(=O)[C@@]1(C(=O)O)CC=CCC1	ZINC001605367131	1	2	277.1314081
Cc1cc(C(=O)NC[C@@H]2CN(CC3=CCCCC3)C[C@H]2O)nc(C)n1	ZINC000958485601	1	1	344.2212261
O=C(O)[C@H](CNC[C@H]1C[C@H]2C=C[C@H]1C2)Cc1ccccc1	ZINC000683170693	1	3	285.172879
c1ccc(C[C@@H](N[C@H]2CC=CCC2)C2CC2)cc1	ZINC000090035713	1	1	241.1830497
Cc1nsc(C)c1C(=O)N[C@H]1C=CCCC1	ZINC000336378064	1	1	236.0983341
CN(C[C@H]1CCN1CCC1=CCCCC1)C(=O)Cn1cnnn1	ZINC001230749184	1	1	318.2168095
Cc1nc(C)c(C(=O)N2CCN(C(=O)CC3=CCCCC3)CC2)o1	ZINC001010705311	1	1	331.1895917
COC(=O)[C@@H]1CC=CC[C@H]1C(=O)N1CC[C@H]2[C@@H]1CCN2C(=O)CN1C(=O)CNC1=O	ZINC001848033893	1	2	418.1852346
O=C1[C@H]2[C@@H](C(=O)N1c1cccc(O)c1)C1C=CC2[C@H]2C(=O)N(c3cccc(O)c3)C(=O)[C@H]21	ZINC000002065413	2	4	430.1164863
Cc1ccc(CCNC(=O)NC[C@H]2CC=CCC2)cc1	ZINC000522615062	1	1	272.1888634
C[C@H](c1ccccc1)N(CC1CCSCC1)C1=CC(=O)CCC1	ZINC001207761036	1	2	329.1813355
c1cc(-c2ccccc2)oc1CN1CCNC2=CCCC[C@H]21	ZINC001237224852	1	2	294.1732133
Cc1nsc(N2CC[C@H](CNC(=O)[C@@H]3CCC(C)=C(C)C3)C2)n1	ZINC001061656053	1	3	334.1827325
C[C@]1(c2nc(C(F)(F)c3ccc(F)cc3)no2)CC=CCC1	ZINC000573439045	1	2	308.1136478
C[C@@H]1[C@H](NCC2=CCCCC2)CCN1C(=O)c1ccc(C(N)=O)nc1	ZINC000987613394	1	1	342.2055761
CC(C)(C)OC(=O)N1[C@H]2C[C@@H]([C@@H](F)C2)[C@H]1C(=O)N1CCCC12CN(C(=O)[C@@]1(C)CC=CCC1)C2	ZINC001846152028	1	2	475.2846349
CN(C(=O)Cc1ccc[nH]1)[C@H]1CCN(C(=O)C[C@@H]2C=CCCC2)C1	ZINC000938750374	1	1	329.2103271
O=C(N[C@@H]1CC=CCC1)c1cnc2cc[nH]c2c1	ZINC000878895566	1	1	241.1215121
O=C(NC[C@@H]1CCN(C(=O)[C@@H]2CC=CCC2)[C@H]1c1cccnc1)c1ccccc1	ZINC001811665478	1	1	389.2103271
Cn1ncc(C2CC2)c1C(=O)N[C@H]1C[C@H](NC(=O)[C@H]2CC=CCC2)C1	ZINC000972959165	1	1	342.2055761
CC1=CCC[C@H](C)[C@H]1CNCc1cccc(NC(=O)NCc2ccncc2)c1	ZINC000152580707	1	3	378.2419616
CCc1cc(C(=O)NCC[C@H](C)NC(=O)[C@@H]2CCC(C)=C(C)C2)n[nH]1	ZINC001075696198	1	3	346.2368762
CC(C)C[C@H](C(=O)N1CCN([C@H](C)c2nc3ccccc3s2)CC1)N1C(=O)[C@H]2CC=CC[C@@H]2C1=O	ZINC000620939925	1	2	494.2351619
O=C(C[C@H]1CC=CCC1)N1C[C@@H](NC(=O)c2ccc3nonc3c2)[C@@H](O)C1	ZINC000970209693	1	1	370.1641052
O=c1nc(-c2cnccn2)ccn1CCC1=CCCCC1	ZINC000902653017	1	1	282.1480612
C[C@H](CNC(=O)[C@H]1CC=CCC1)Nc1snc(Cl)c1C#N	ZINC001097653177	1	1	324.0811598
O=C(Nc1cnn(-c2ccccc2)c1C(F)(F)F)N1C[C@@H]2[C@H]3C=C[C@@H](C3)[C@@H]2C1	ZINC000560426627	1	4	388.1510959
COc1cc(CNCCN(C)C(=O)[C@]2(C)CC=CCC2)on1	ZINC001753192418	1	2	307.1895917
O=C(NC[C@@H]1CCCN1C(=O)C1CC2(CC2)C1)[C@@H]1CC=CCC1	ZINC000956211104	1	1	316.2150781
O=C(Cn1cccn1)N1CC[C@@]2(C1)CCCN(CC1=CCCCC1)C2	ZINC001040076249	1	1	342.2419616
CC(C)[C@@H](CNC(=O)[C@H]1CC=CC[C@H]1C(=O)N1CCOCC1)N1CCC(C)CC1	ZINC000439407998	1	2	405.2991421
CC1=C(C)C[C@H](C(=O)N[C@H]2CCN(C(=O)CCC3CCC3)C2)CC1	ZINC000938004482	1	3	332.2463783
CS(=O)(=O)Nc1ccc(CNC[C@@H]2CC=CCC2)cc1	ZINC000298569955	1	1	294.1401989
CC(C)(C)NCC(=O)N1CCCC2(CCN(C(=O)[C@]3(F)CCCC=C3F)CC2)C1	ZINC001809733648	1	3	411.2697338
Cn1cc(CN[C@H]2CC=C(c3ccc(F)cc3)CC2)c(-c2ccc(C#N)cc2)n1	ZINC000478202750	1	2	386.190675
CC#CCCN(CCOC)C[C@@H]1CC=CCC1	ZINC000362246321	1	1	235.1936144
CC(=O)NCCN(Cc1ccsc1)C(=O)N[C@H]1C=CCCC1	ZINC000563430248	1	1	321.151098
O=C(C[C@@H]1C=CCCC1)N(CCO)CCNC(=O)[C@H]1CCCCO1	ZINC001057937962	1	1	338.2205574
CCn1cc(C(=O)N[C@@H]2[C@H]3C=C[C@@H](C3)[C@@H]2C(N)=O)c(=O)c2cc(F)c(Cl)cc21	ZINC001151280027	1	4	403.1098974
C[C@H](NC(=O)C1=C[C@@H](O)[C@@H](O)[C@H](O)C1)c1nc2ccc(Cl)cc2[nH]1	ZINC000827348177	1	4	351.0985837
O=C(N[C@@H]1CCC[C@@H]2OCC[C@@H]21)c1cccc(NN2C(=O)[C@@H]3CC=CC[C@@H]3C2=O)c1	ZINC000793660278	1	2	409.2001563
O=C(NC[C@H]1COCCN1c1ncccn1)[C@@H]1C[C@@H]2C=C[C@H]1CC2	ZINC001066526194	2	3	328.189926
O=C(CN1[C@@H]2CC[C@H]1[C@@H](NC(=O)[C@@H]1C[C@@H]3C=C[C@H]1CC3)C2)Nc1ccon1	ZINC001095444852	2	3	370.2004907
O=C(c1ccccc1NCCC1=CCCCC1)N1CCOC[C@@H](O)C1	ZINC000564584364	1	1	344.2099928
O=C(OCCC1=CCCCC1)c1cnn(-c2cccnc2)c1	ZINC000837687979	1	1	297.1477268
N[C@@H](C(=O)N[C@H]1[C@@H]2COC[C@H]1CN(C(=O)[C@]1(F)CCCC=C1F)C2)c1ccccn1	ZINC001795620409	1	3	420.1972971
Cc1ccn([C@@H](C)CC(=O)NCCCN(C)CC2=CCCCC2)n1	ZINC001752038415	1	1	332.2576116
C#CCCN[C@@H]1CCCN(C(=O)[C@@H]2C[C@@H]3C=C[C@H]2CC3)C1	ZINC001208089376	2	3	286.2045135
CC(C)(O)CCCC1=CC[C@H](CN2CCN(C(=O)Nc3ccccc3)C[C@]3(CNC(=O)C3)C2)CC1	ZINC001207404136	1	2	482.3256912
Cn1cnc(C(=O)N2CCCC23CN(C(=O)[C@]2(C)CC=CCC2)C3)c1C(F)(F)F	ZINC001843520586	1	2	410.1929607
N#CCN1CCC[C@H](CNC(=O)c2cccc(NN3C(=O)[C@@H]4CC=CC[C@H]4C3=O)c2)C1	ZINC000802552104	1	2	421.2113897
Cc1nc(C)n(CCN2C[C@@H]3C[C@H]2CN3C(=O)[C@@H]2CC=CCC2)n1	ZINC001032274716	1	1	329.2215605
CC1=C(C)C[C@](C)(C(=O)N2C[C@H]3[C@@H](C2)[C@@H]3NC(=O)C(N)=O)CC1	ZINC000977090536	1	4	319.1895917
O=C(c1ncc[nH]1)N1C[C@@H](C(F)(F)F)[C@H](NCCC2=CCCCC2)C1	ZINC001099250078	1	1	356.182396
CC(C)c1cc(C(=O)N2C[C@@H](CNC(=O)[C@@H]3CC=CCC3)[C@H](C)C2)on1	ZINC000993736384	1	1	359.2208918
Cc1ocnc1C(=O)N1CCO[C@]2(CCN(C(=O)[C@@H]3CC=C(C)CC3)C2)C1	ZINC001778100466	1	2	373.2001563
C#CCNCC1CC(NC(=O)[C@@H]2C[C@@H]3C=C[C@H]2CC3)C1	ZINC001755211623	2	3	272.1888634
Cc1cc(CC(=O)NC[C@H]2COCCN2C(=O)[C@@H]2CC=CCC2)n[nH]1	ZINC001061497817	1	1	346.2004907
COC(=O)[C@@H]1[C@H]2C=C[C@@]3(CN(c4cccc(C)c4)C(=O)[C@H]13)O2	ZINC000239175831	1	5	299.115758
C1=CC[C@@H](c2nnc(N3CCC[C@@H]4COC[C@@H]43)n2C[C@@H]2CCCCO2)CC1	ZINC001526390562	1	1	372.2525263
COC(=O)c1cccc(CNC(=O)NCCN2C(=O)[C@@H]3[C@H]4C=C[C@@H](C4)[C@H]3C2=O)c1	ZINC000466559265	1	4	397.1637708
CC(=O)Nc1ccc(S(=O)(=O)N2C[C@H]3[C@H]4C=C[C@@H](O4)[C@@H]3C2)c2ccccc12	ZINC000428191006	1	4	384.1143781
C=CC(C)(C)CC(=O)NC[C@@H]1COCCN1C(=O)CC1=CCCCC1	ZINC001061615128	1	1	348.2412929
CC[C@H](C)OCC(=O)N(CC)C1CN(C(=O)[C@H]2CC=CCC2)C1	ZINC001079622805	1	1	322.2256428
CN(CCOCCN(C)c1ccc(C#N)cn1)C(=O)[C@H]1CC=CCC1	ZINC001091874199	1	1	342.2055761
Cc1cc(C(=O)N2C[C@H]3[C@@H](C2)[C@@H]3NC(=O)[C@H]2CC=CCC2)on1	ZINC000976156170	1	1	315.1582915
C[C@H](Nc1nccs1)C(=O)N1[C@@H]2CC[C@H]1C[C@@H](NC(=O)[C@]1(C)CC=CCC1)C2	ZINC001796865458	1	2	402.2089472
CCCNC(=O)CN(CC)[C@H](C)CNC(=O)C[C@H]1CC=CCC1	ZINC001154632115	1	1	323.2572773
Cc1ccc(CN2CC[C@H]2CN(C)C(=O)[C@@H]2CC=CCC2)cc1	ZINC001085478921	1	1	312.2201635
C=C(C)[C@H]1CC=C(COC(=O)c2cc(N3CCNC3=O)ccc2F)CC1	ZINC000747175857	1	2	358.1692708
O=C(/C=C/c1ccc(O)cc1Cl)N1[C@@H]2CC[C@H]1C[C@@H](NC(=O)[C@]1(F)CCCC=C1F)C2	ZINC001802178447	1	3	450.1521768
CCNC(=O)NC(=O)COC(=O)[C@H]1C[C@H]2C=C[C@H]1N(C(=O)OC)C2	ZINC000821103024	1	3	339.1430354
CC(C)(C)OC(=O)N1CC(C)(CC(=O)N2CCOC[C@@]3(CN(C(=O)[C@H]4CC=CCC4)CCO3)C2)C1	ZINC001839129074	1	1	491.299536
CCc1cccc(C(=O)N[C@@H]2CN(C(=O)C[C@@H]3CC=CCC3)C[C@H]2C)n1	ZINC000957638825	1	1	355.2259772
O=C(c1ccc2nc(C(F)(F)F)cn2c1)N1C[C@H]2[C@H]3C=C[C@@H](O3)[C@@H]2C1	ZINC000452888875	1	4	349.1038113
O=C(N[C@@H]1CCN2CCCC[C@H]12)[C@@H]1CC=CC[C@@H]1c1nc2ccccc2s1	ZINC000481384886	1	2	381.1874835
CC(C)n1nnnc1CN1CCCC[C@@H](NC(=O)[C@@H]2CC=CCC2)C1	ZINC001034099686	1	1	346.2481096
NC(=O)[C@H]1[C@H]2C=C[C@@H](C2)[C@@H]1Nc1ncnc2c1ccn2Cc1ccccc1	ZINC001160706592	1	4	359.1746103
CN(C(=O)[C@@H]1C[C@@H]2C=C[C@H]1CC2)[C@H]1CCN(C(=O)CC2CC2)C1	ZINC000936357747	2	3	316.2150781
Cc1cc(C(=O)N2CC[C@H](CCNC(=O)[C@@H]3C[C@@H]4C=C[C@H]3CC4)C2)co1	ZINC001059539481	2	3	356.2099928
C=CCCCNC1CCC2(CC1)CN(C(=O)[C@@H]1CC=CCC1)CCO2	ZINC001105454845	1	1	346.2620283
C[C@@H]1CC=CC[C@@H]1C(=O)NCCc1ccco1	ZINC000341171934	1	2	233.1415788
CCC[C@@H](NC(=O)c1ccccc1)c1noc(CCCNC(=O)[C@@H]2CC=CCC2)n1	ZINC000685331178	1	1	410.2317908
O=C(CCCN1CCCC1)N1CCC(CNCC2=CCCCC2)CC1	ZINC001206950216	1	1	347.2936628
CC(=O)Nc1ccc(O[C@@H]2C=CCCC2)c(C(C)=O)c1	ZINC001227190756	1	1	273.1364935
CC(C)CNC(=O)c1cccc(COC(=O)[C@H](CC(C)C)N2C(=O)[C@@H]3CC=CC[C@H]3C2=O)c1	ZINC000727501934	1	2	454.2467722
CO[C@@H]1CC=C(c2cc(C(C)C)nc(C)n2)CC1	ZINC001243811237	1	2	246.1732133
Cc1nnc(N2CCC[C@@H](N)C2)n1C[C@@H]1CC=CCC1	ZINC001579908389	1	1	275.2109958
C[C@@H](CCNC(=O)C[C@@H]1C=CCCC1)NC(=O)/C=C\c1ccc[nH]1	ZINC001077099644	1	1	329.2103271
COc1ccc(Br)cc1NC(=O)CN1C(=O)[C@@H]2[C@H]3C=C[C@@H](C3)[C@@H]2C1=O	ZINC000108394586	1	4	404.0371691
Cn1ncc(C(=O)N2CC[C@@H]3CCN(C(=O)[C@@H]4CC=CCC4)C[C@@H]32)c1N	ZINC000975569165	1	1	357.2164751
C[C@@H](NC(=O)c1cnon1)C1CCN(C(=O)C[C@H]2CC=CCC2)CC1	ZINC000986948131	1	1	346.2004907
FC(F)(F)Oc1ccc(CN2CCNC3=CCCC[C@@H]32)cc1	ZINC001237219768	1	2	312.1449479
C[C@@H](C(=O)N1CCC[C@H](NCCC2=CCCCC2)C1)S(C)(=O)=O	ZINC000999514964	1	1	342.1977138
O=C(C[C@H]1C=CCCC1)N1[C@@H]2CC[C@H]1[C@@H](NC(=O)c1ncc3n1CCCC3)C2	ZINC000997057574	1	1	382.2368762
O=C(N[C@@H](CCO)C1CCOCC1)N[C@H]1CC=C(c2ccc(F)cc2)CC1	ZINC000546605093	1	2	376.216221
C[C@H](NC(C)(C)CNC(=O)[C@]1(C(=O)O)CC=CCC1)c1ccccc1	ZINC000653308472	1	2	344.2099928
CO[C@@H]1CN(CCC2=CCCCC2)C[C@H]1NC(=O)CCN1CCOCC1	ZINC001213581109	1	1	365.267842
C[C@@]1(C(=O)N[C@@H]2CN(c3cnc4ccccc4n3)C[C@H]2O)CC=CCC1	ZINC001041184554	1	2	352.189926
CC(=O)NCCC(=O)N1CCC(OC2CCN(C(=O)[C@H]3CC=CCC3)CC2)CC1	ZINC001838633880	1	1	405.2627566
CCOC(=O)c1cnc2n1CCN(C[C@H]1CCC(C)=C[C@H]1C)CC2	ZINC001208181876	1	3	331.2259772
Cc1cc(C(=O)N[C@@H](C)C[C@@H](C)NCC2=CCCCC2)on1	ZINC001133649100	1	1	305.2103271
COC(=O)c1ccc(NC(=O)NCCN2C(=O)[C@@H]3[C@H]4C=C[C@@H](C4)[C@@H]3C2=O)c(N(C)C)c1	ZINC000484983547	1	4	426.1903199
Cn1nccc1CC(=O)NC1CCC(NCC2=CCCCC2)CC1	ZINC001026485572	1	1	330.2419616
CC1=CC[C@@H](C(=O)N2CCC([C@@H]3CCCCN3C(=O)C3(Br)CC3)CC2)CC1	ZINC001830386922	1	2	436.1725404
Cn1cc(C(=O)NC[C@H]2COCCN2C(=O)[C@@H]2CC=CCC2)cn1	ZINC000964092437	1	1	332.1848406
Brc1cnc(O[C@@H]2C=CCCC2)c2cnccc12	ZINC001227769946	1	1	304.0211251
CCCc1nc(C)c(CN2CC(CNC(=O)[C@@H]3C[C@H]4C=C[C@H]3O4)C2)o1	ZINC001031780518	1	3	345.2052417
CO[C@H]1CC=C(Nc2ccc3cn(C)nc3c2)CC1	ZINC001212880165	1	2	257.1528122
CC1=C(C)C[C@@](C)(C(=O)NC[C@@H](CO)Nc2ncccc2-c2nn[nH]n2)CC1	ZINC001603828800	1	4	385.2226231
C[C@]1(C(=O)Nc2ccc(CC(=O)NCCO)cc2)CC=CCC1	ZINC000450134783	1	2	316.1786926
O=C1NN(c2ccccc2Cl)C(=O)[C@@H]2[C@H]3C=C[C@@H](CC3)[C@@H]12	ZINC000634582840	2	4	302.0822054
COC(=O)[C@@H]1CC=CC[C@@H]1C(=O)N1CCOC[C@@]2(CN(C(=O)Cc3c[nH]c4ccccc34)CCO2)C1	ZINC001839072092	1	2	495.2369358
CCN(Cc1cnn(C)c1)C[C@H]1C(C)=CCC[C@@H]1C	ZINC000249072422	1	3	261.2204979
O=C(N[C@@H]1CC=C(c2ccc(F)cc2)CC1)N1CCC(OCCN2CCCC2)CC1	ZINC000498370642	1	2	415.2635055
C[C@H](C(=O)NC1[C@H]2CN(C(=O)CC3=CCCCC3)C[C@H]12)C1CC1	ZINC001012916768	1	1	316.2150781
COc1ccc(-c2nnc(SCC(=O)N3C[C@H]4[C@@H](C3)[C@H]3C=C[C@H]4CC3)o2)cc1	ZINC000295689232	2	4	397.1460126
C[C@H](c1ccccc1)N(C(=O)c1nc2c(s1)CN(C)CC2)C1=CC(=O)CCC1	ZINC001154218955	1	2	395.166748
Cc1cnc([C@H](C)N[C@H]2C[C@@H](NC(=O)[C@@H]3CC=CCC3)C2)o1	ZINC001021828929	1	1	303.194677
O=c1c2c([nH]n1-c1ccccc1)NC1=C(C(=O)CCC1)[C@H]2c1cccc(OCc2ccccc2)c1	ZINC000012347914	1	3	463.1895917
Cc1nocc1C(=O)N1CCC[C@H]([C@@H](C)NCC2=CCCCC2)C1	ZINC001036430166	1	1	331.2259772
CC(C)C[C@H](C(=O)N1CC=C(c2c[nH]c3ccccc32)CC1)N1C(=O)[C@@H]2CC=CC[C@H]2C1=O	ZINC000514522958	1	2	445.2365419
Cc1cc(C(=O)N[C@H]2C[C@@H](CNC(=O)[C@@H]3C[C@H]4C=C[C@H]3O4)C2)c(C)[nH]1	ZINC000978956290	1	3	343.1895917
Cc1cc(NC(=O)c2cccc(Cl)c2)ccc1NC(=O)N(C)C[C@H]1CC=CCC1	ZINC000467281205	1	1	411.1713548
CC(C)N1CCN(CCCOC(=O)[C@@]2(C)CC=CCC2)CC1	ZINC000838182945	1	2	308.2463783
CN(C[C@H]1COCCO1)C(=O)[C@]1(C(=O)OC(C)(C)C)CC=CCC1	ZINC000598174239	1	2	339.204573
CC(C)n1ccc(CN2CC[C@H]2CN(C)C(=O)C[C@H]2C=CCCC2)n1	ZINC001235763196	1	1	344.2576116
CCc1nnc(CN2CCCC[C@H]2CNC(=O)[C@@H]2CC=CCC2)s1	ZINC001024320638	1	1	348.1983825
CC1=C(C)C[C@](C)(C(=O)NC2CN(C(=O)[C@@]3(C)CCOC3)C2)CC1	ZINC000994359509	1	4	334.2256428
CC1=C(C)C[C@H](C(=O)N[C@H]2CCC(=O)N[C@H]2C2CC2)CC1	ZINC000519604197	1	3	290.1994281
COC(=O)[C@H]1[C@H]2C=C[C@@H](C2)[C@@H]1C(=O)N1CCc2nc(O)nc(O)c2C1	ZINC001181835586	1	4	345.1324707
COc1ccc(C(=O)N2[C@@H]3CC[C@H]2[C@@H](NC(=O)C[C@@H]2CC=CCC2)C3)cn1	ZINC000999170548	1	1	369.2052417
O=C(N[C@@H]1CN(CCC2=CCCCC2)C[C@H]1O)c1ccn2ccccc12	ZINC001077363098	1	1	353.2103271
C#CCN1CCC[C@@H](NC(=O)N2C[C@@H]3[C@H]4C=C[C@@H](O4)[C@@H]3C2)C1	ZINC001262080307	1	4	301.179027
CC1=CC[C@@H](c2nc(-c3ccc4occc4c3)no2)CC1	ZINC001247762756	1	2	280.1211778
CC1=CC[C@](C)(C(=O)N[C@H]2CCN(C(=O)CC3CCCC3)C2)CC1	ZINC000938052030	1	3	332.2463783
CC(C)(NS(C)(=O)=O)C(=O)OCC(=O)NCCC1=CCCCC1	ZINC000751694551	1	1	346.1562429
Oc1cc(F)cc(O[C@H]2C[C@H]3C=C[C@@H]2C3)c1	ZINC001233816901	1	3	220.0899579
O=C(C[C@@H]1C=CCCC1)N1C[C@@H](c2ccccc2F)[C@H](NC(=O)C2CC2)C1	ZINC001026119272	1	1	370.2056563
COc1ccnc(CS[C@H](C)C(=O)NCCC2=CCCCC2)c1	ZINC001327132462	1	1	334.1714991
CC(=O)Nc1ccc(S(=O)(=O)N(C[C@@H]2C[C@H]3C=C[C@H]2C3)C2CCN(C)CC2)cc1F	ZINC001323870389	1	3	435.199191
CN(C[C@@H]1CCCN1CC(=O)NCCC1=CCCCC1)C(=O)OC(C)(C)C	ZINC000743865869	1	1	379.283492
CCSc1nc2n(n1)[C@@H](c1ccc(Cl)cc1)C1=C(O)CCCC1=N2	ZINC000102657002	1	3	360.0811598
COc1ccc(-n2c(C)cc(C(=O)NCCN3C(=O)[C@H]4[C@H]5C=C[C@@H](C5)[C@@H]4C3=O)c2C)cc1	ZINC000755489296	1	4	433.2001563
C[C@@H]1CCN(C(=O)C(=O)N2CCC[C@H](CNCC3=CCCCC3)C2)C1	ZINC001024231811	1	1	347.2572773
CC(C)C(=O)NC1CCN(CN2C(=O)C(=O)N(CCC3=CCCCC3)C2=O)CC1	ZINC000917450870	1	1	404.2423555
COC(=O)N1C[C@H]2C=C[C@H]1[C@H](C(=O)NCC[C@@]1(O)C[C@H]3CC[C@H]1C3)C2	ZINC000496066732	1	3	348.2049074
C[C@@]1(C(=O)N[C@@H]2C[C@H]3CC[C@@H]2N3C(=O)Cc2ccc(F)cc2)CC=CCC1	ZINC001002968950	1	2	370.2056563
CN(C[C@H]1CCN1C(=O)CN1CCCC1)C(=O)CC1=CCCCC1	ZINC001757279077	1	1	333.2416272
CO[C@@H](C)C(=O)N[C@H]1CCN(C(=O)CC2=CCCCC2)CC1(C)C	ZINC001073329917	1	1	336.2412929
Cn1cc(CN[C@@H]2C[C@@H](NC(=O)CC3=CCCCC3)C23CCC3)cn1	ZINC001078581592	1	1	342.2419616
C[C@@H]1CC=CC[C@H]1C(=O)NC[C@H](CO)Cc1ccco1	ZINC000560426728	1	2	277.1677936
FC(F)(F)c1ncccc1NC1=CC[C@@H](N2CCCC2)CC1	ZINC001210707057	1	2	311.1609323
O=C(NC[C@@H]1CCN(C(=O)[C@@H]2CC=CCC2)[C@@H]1c1cccnc1)c1cc(F)cnc1Cl	ZINC001810699747	1	1	442.1571819
C[C@]1(C(=O)N2CCCC3(CN(C(=O)[C@H]4CCCO4)C3)C2)CC=CCC1	ZINC001010517093	1	2	346.2256428
O=C(NCC1=CCCCC1)N1CCOC[C@@H]1C[C@H](O)c1cccs1	ZINC000838635298	1	1	350.1664137
Cc1occc1C(=O)NC[C@H]1CC[C@@H](NC(=O)C[C@H]2CC=CCC2)C1	ZINC000980881169	1	1	344.2099928
CCn1nc(C)c(CNC(=O)C(=O)N2O[C@H]3C=C[C@H]2CC3)n1	ZINC001330342270	1	2	305.1487895
O=C(N[C@@H]1CC=CCC1)N1CCO[C@]2(C[C@H]3CC[C@H]2C3)C1	ZINC000367009766	1	1	290.1994281
C[C@H](NCC1=CCCCC1)[C@H]1CCCN(C(=O)c2cc[n+]([O-])cc2)C1	ZINC001036352489	1	1	343.2259772
CCN(C(=O)OC(C)(C)C)[C@H](C)C(=O)NC[C@H]1CC=CCC1	ZINC000858809730	1	1	310.2256428
N#C[C@@H]1CC=C(Cc2cc(C(F)(F)F)cc(C(F)(F)F)c2)CC1	ZINC001250094799	1	2	333.0952187
C[C@@H]1CN(C(=O)CCc2ccn(C)n2)CC[C@@H]1NCC1=CCCCC1	ZINC001036056267	1	1	344.2576116
COC[C@@H](Cn1cncn1)OC(=O)[C@@H]1CCC(C)=C(C)C1	ZINC000842741236	1	3	293.1739416
CNCCNC(=O)[C@H]1CC=CCC1	ZINC000054244219	1	1	182.1419132
CC(C)[C@H](C)CC(=O)N1CC2(C1)CN(C(=O)[C@@H]1C[C@@H]3C=C[C@H]1CC3)CCO2	ZINC001068401543	2	3	374.2569429
C[C@H](C(=O)NC1CN(C(=O)[C@]2(C)CC=CCC2)C1)c1ccco1	ZINC000999768978	1	2	316.1786926
CC(C)(C#N)c1ccc(NC2=CC[C@H](N3CCCC3)CC2)cn1	ZINC001210706155	1	2	310.2157468
O=C(CCCNC(=O)[C@@H]1CC=CCC1)N[C@H]1CCO[C@@]2(CCOC2)C1	ZINC000684926820	1	1	350.2205574
C=C(Cl)CN1CC[C@@H](NC(=O)[C@H]2CC=CCC2)C1	ZINC001010130970	1	1	268.134241
c1cn2c(n1)CN(C[C@@H]1C[C@H]3C=C[C@@H]1C3)C[C@H](COCC1CC1)C2	ZINC001207625563	1	3	327.2310625
COC(=O)CCCCCC(=O)Nc1cc([C@@H]2CCCCN2C(=O)[C@H]2CC=C(C)CC2)[nH]n1	ZINC001822491198	1	2	444.2736556
CN(C(=O)[C@H]1CC1(F)F)[C@@H]1CCCN(C(=O)CC2=CCCCC2)C1	ZINC000983983026	1	1	340.1962345
Cc1cc(-c2noc([C@H]3CC=CCC3)n2)ccc1I	ZINC001248071937	1	1	366.0229111
O=C(Nc1nc2c(s1)C[C@@H](NC(=O)[C@]1(F)CCCC=C1F)CC2)c1cccn2ccnc12	ZINC001819161196	1	3	457.1384024
CC1=C(C(=O)NC[C@@H]2CC=CCC2)Cn2nnnc2N1C	ZINC000280693149	1	1	288.1698593
C[C@]12CN(C(=O)C(=O)NCC3CNC3)C[C@H]1[C@H]1C=C[C@@H]2C1	ZINC000911287743	1	5	289.179027
O=C(C(=O)N1CCC[C@@]2(CC=CCC2)C1)N1CCC(CO)(c2ccccc2)CC1	ZINC000410594746	1	2	396.2412929
O=C(C[C@@H]1C=CCCC1)Nc1cccc2nccn21	ZINC000275044044	1	1	255.1371622
CC1=C(C)C[C@H](C(=O)Nc2cccc(-c3nc(O)n[nH]3)c2)CC1	ZINC000563192762	1	3	312.1586259
CS(=O)(=O)c1ccc(COC(=O)CC2=CCCCC2)cc1	ZINC000284228394	1	1	308.1082301
CC1(C)CC=C(C(=O)Nc2cccc(Oc3ccccc3)n2)CC1	ZINC001457122864	1	3	322.1681279
C[C@@H]1CN(CC(=O)NC2CC2)C[C@H]1CNC(=O)C[C@H]1C=CCCC1	ZINC001102083789	1	1	333.2416272
Cn1nncc1C(=O)NCCC1=CCN(C(=O)[C@@H]2C[C@@H]3C=C[C@H]2CC3)CC1	ZINC001756877560	2	3	369.2164751
CC1=CC[C@@H](C(=O)N2CCO[C@@]3(CCN(C(=O)c4cc(O)ccc4F)C3)C2)CC1	ZINC001781604898	1	2	402.1954856
C[C@]1(C(=O)N[C@@H]2CN(Cc3cccc(C#N)c3)C[C@@H]2O)CC=CCC1	ZINC001083488127	1	2	339.194677
O=C1c2cc(F)ccc2CN1CN1C[C@@H]2[C@H]3C=C[C@@H](C3)[C@@H]2C1	ZINC000840101778	1	4	298.1481414
CC(C)c1nsc(NC2(CNC(=O)[C@H]3C[C@H]4C=C[C@H]3O4)CCC2)n1	ZINC001111861958	1	3	348.161997
C[C@H](NC(=O)C(=O)N(C)C[C@@H]1CC=CCC1)[C@@H]1CCN(Cc2ccccc2)C1	ZINC000564272537	1	1	383.2572773
O=C(CSCC(=O)c1ccccc1)NC[C@H]1CC=CCC1	ZINC000299591957	1	1	303.1292999
Cc1ccc(NC(=O)N2C[C@@H]3CC=CC[C@@H]3C2)c(S(C)(=O)=O)c1	ZINC000879847287	1	2	334.1351136
O=C(C1CC(F)(F)C1)N1CC[C@@H]2[C@@H]1CCCN2C(=O)[C@@H]1C[C@@H]2C=C[C@H]1CC2	ZINC000963152087	2	3	378.2118846
CC1=CC[C@H](C(=O)N2CC[C@@]3(C2)CN(C(=O)c2cc4sccc4[nH]2)CCO3)CC1	ZINC001778097136	1	2	413.1773127
C#CCN1CCC(C(=O)N[C@H](CO)CNC(=O)[C@@H]2CC=CCC2)CC1	ZINC001756507219	1	1	347.2208918
C[C@@H]1CN(C(=O)CC2=CCCCC2)C[C@H]1NCc1nnc(C(F)F)s1	ZINC001082450250	1	1	370.1638888
O=C(Cn1cncn1)N1C[C@H]2CC[C@@H](C1)N2C(=O)[C@@H]1C[C@H]2C=C[C@H]1C2	ZINC000968428434	1	3	341.185175
CN(CCOc1cccc(Cl)c1)C(=O)NC[C@@H]1CC=CCC1	ZINC000520005185	1	1	322.1448057
O=C([C@H]1CC=CCC1)N1CC2(C1)CN(C(=O)[C@]13C[C@H]1CCC3)CCO2	ZINC000965442993	1	1	344.2099928
C/C(=C\C(=O)N1C[C@@H](NC(=O)[C@@H]2C[C@@H]3C=C[C@H]2CC3)[C@@H](n2ccnn2)C1)C1CC1	ZINC000990880712	2	3	395.2321252
COC(=O)[C@H]1CC=CC[C@H]1C(=O)N1CCCC12CN(C(=O)c1cccnc1-c1ccccc1C)C2	ZINC001846340080	1	2	473.2314565
O=C(NCC[C@]1(O)C[C@H]2CC[C@H]1C2)N[C@H]1C=CCCC1	ZINC000579664136	1	1	278.1994281
CC1(C)CC=C(c2cccc3[nH]cc(CC#N)c32)CC1	ZINC001242328963	1	3	264.1626486
CCCc1[nH]ccc1C(=O)N1CCO[C@@H]2CN(C(=O)[C@@H]3C[C@@H]4C=C[C@H]3CC4)C[C@@H]21	ZINC000960799946	2	3	397.2365419
c1ccc2nc(CC3=CC[C@@H](N4CCOCC4)CC3)ccc2c1	ZINC001250121626	1	2	308.1888634
C=CCO[C@H](C)C(=O)N1CC2(C1)CCN(C(=O)[C@@H]1C[C@@H]3C=C[C@H]1CC3)CC2	ZINC001061036911	2	3	372.2412929
CC1=C(C)C[C@@H](C(=O)NC2CCN(C(=O)Cc3ccco3)CC2)CC1	ZINC000947960659	1	3	344.2099928
COCCN(C[C@H]1CC=CCC1)C(=O)Cn1c(CSC)nc2ccccc21	ZINC000482982423	1	1	387.1980482
CN(C(=O)[C@@H]1C[C@@H]2C=C[C@H]1CC2)[C@H]1CCN(c2ncnc3[nH]cnc32)C1	ZINC001063058291	2	3	352.2011594
CC1(C)CC(=O)C2=C(C1)Nc1ccc3ncccc3c1[C@@H]2c1cccc(Cl)c1Cl	ZINC000008856934	1	5	422.0952686
O=C(NC1CN(C(=O)c2cnc3cccnn32)C1)[C@@H]1CC=CCC1	ZINC000990222639	1	1	325.1538748
CCCCCCC[C@H](C)Oc1c2c(c(C(C)=O)c(O)c1C)OC1=CC(=O)[C@H](C(C)=O)C(=O)[C@]21C	ZINC001233567807	1	6	470.2304534
CC1=C[C@H](C)[C@H](CNC2CCCCC2)[C@H](C)C1	ZINC000004844015	1	4	235.2299999
CCc1onc(C)c1C(=O)N[C@@H]1C[C@H]2CC[C@@H]1N2C(=O)CC1=CCCCC1	ZINC001002568204	1	1	371.2208918
COc1c(C(=O)N2C[C@@H](C)[C@H](NC(=O)CC3=CCCCC3)C2)cnn1C	ZINC000957529905	1	1	360.2161408
CC1=CC[C@@H](C(=O)N2CCOC[C@@]3(CN(C(=O)c4cnn(C)c4C(F)(F)F)CCO3)C2)CC1	ZINC001833326230	1	2	470.2140901
O=C(N[C@H]1CCCN(C(=O)[C@@H]2C[C@@H]3C=C[C@H]2CC3)C1)c1cncc2nc[nH]c21	ZINC000950999800	2	3	379.200825
CC(C)Cn1ncnc1CN1C[C@H]2[C@@H](C1)[C@@H]2NC(=O)[C@H]1CC=CCC1	ZINC000958208636	1	1	343.2372105
CN1CCC(N(C[C@H]2C[C@H]3C=C[C@H]2C3)C(=O)CCc2nc3ccccc3[nH]2)CC1	ZINC000521136545	1	3	392.2576116
COC(=O)[C@@H]1CC=CC[C@H]1C(=O)N1CCC([C@H]2CCCCN2C(=O)CCc2ncccc2C)CC1	ZINC001825116729	1	2	481.2940567
FC(F)(F)[C@@H]1CC(NC[C@@H]2CC=CCC2)C[C@@H](C(F)(F)F)C1	ZINC000642197961	1	1	329.157819
N#Cc1ccc(F)cc1CN[C@H]1CCN(C(=O)[C@H]2CC=CCC2)C1	ZINC001018489344	1	1	327.1746905
Cc1c(C)c(C)c(CN2C[C@@H](O)[C@H](NC(=O)[C@H]3CC=CCC3)C2)c(C)c1C	ZINC001076733296	1	1	370.2620283
CCc1ccc(O[C@@H]2CC=C(OC)CC2)c(-c2cc[nH]n2)c1	ZINC001228685155	1	2	298.1681279
O=C(Nc1cc([C@H]2CCCCN2C(=O)c2ncn(-c3ccccc3)n2)[nH]n1)[C@]1(F)CCCC=C1F	ZINC001823586477	1	3	481.2037795
Cc1cc(C)n(-c2ccc(CNC(=O)N3O[C@H]4C=C[C@H]3CC4)cn2)n1	ZINC000636547223	1	2	339.1695249
COCCN(C[C@H]1CC=CCC1)C(=O)c1ccc2oc(O)nc2c1	ZINC000357172398	1	1	330.1579572
O=C(CC1=CCOCC1)N[C@@H]1CCN(CC2=CCCCC2)C1	ZINC001015661251	1	1	304.2150781
O=C(N[C@H]1[C@@H]2COC[C@H]1CN(C(=O)c1ccnn1-c1ccccc1)C2)[C@H]1CC=CCC1	ZINC001799226989	1	1	420.2161408
CC1=C(C)C[C@@H](C(=O)NCC2(N3CCOCC3)CCN(C)CC2)CC1	ZINC000648418004	1	3	349.2729274
CC1(C)CC(=O)c2ccc(-c3noc([C@@]4(F)CCCC=C4F)n3)cc2O1	ZINC001247717979	1	3	360.1285489
CN(C(=O)[C@@H]1[C@@H]2C=C[C@@H](C2)[C@]1(C)C(=O)O)[C@H]1CCN(c2ccccc2F)C1=O	ZINC000899808920	1	5	386.1641854
CN(C)CC[C@@H](NC(=O)CN1C(=O)[C@@H]2[C@H]3C=C[C@@H](C3)[C@@H]2C1=O)C(C)(C)C	ZINC000116125804	1	4	361.2365419
C=CCNC(=O)CNC(=O)CC1=CCCCC1	ZINC000271993091	1	1	236.1524779
O=C(NCC1CN(CC2=CCCCC2)C1)c1nnc(O)nc1O	ZINC001031817609	1	1	319.1644395
COC(=O)[C@@H]1CC=CC[C@@H]1C(=O)N1CCCC[C@@H]1c1cc(NC(=O)c2ccc3cncn3c2)n[nH]1	ZINC001819186490	1	2	476.2172034
CC1=C(C)C[C@@H](C(=O)N[C@@H]2[C@H]3CN(C(=O)C[C@@H]4C[C@H]4C4CC4)C[C@H]32)CC1	ZINC000976565100	1	3	356.2463783
COC(=O)[C@@]1(c2ccccc2)CCN(C(=O)N[C@@H]2C=CCCC2)C1	ZINC000489597253	1	1	328.1786926
O=C(N[C@H]1C[C@H]2CC[C@@H](C1)N2C(=O)[C@]1(F)CCCC=C1F)c1cnc2c(ccc(F)c2F)c1	ZINC001804568777	1	3	461.1726399
O=C(C[C@@H]1CC=CCC1)N[C@H]1CCN(C(=O)C2CCOCC2)C1	ZINC000938413895	1	1	320.2099928
O=C(NCCN1C(=O)[C@@H]2[C@H]3C=C[C@@H](C3)[C@@H]2C1=O)c1cc(OCc2ccccc2)ccc1O	ZINC000436585171	1	4	432.1685219
O=C(CCC1CC1)N1CCC(CO)(NC(=O)[C@H]2C[C@H]3C=C[C@H]2C3)CC1	ZINC001080702773	1	3	346.2256428
COC(=O)[C@@H]1[C@H]2C=C[C@@H](C2)[C@@H]1C(=O)N=C(N)c1ccc2cc(O)ccc2c1	ZINC001181843614	1	4	364.1423071
Cc1nnc([C@H](C)OC(=O)[C@@H]2CC=CC[C@@H]2C(=O)O[C@@H](C)c2nnc(C)o2)o1	ZINC001253598650	1	2	390.1539344
COC(=O)[C@@H]1CC=CC[C@@H]1C(=O)N[C@H]1C[C@H]2CC[C@@H](C1)N2C(=O)CCOc1ccc(C)cc1	ZINC001792786386	1	2	454.2467722
O=C(C[C@H]1CSCCS1)N[C@@H]1CC=CCC1	ZINC000178676414	1	1	257.0908062
C[C@@H]1CCN(C(=O)[C@H]2CC=CCC2)[C@H](CNCc2cn(CC3CC3)nn2)C1	ZINC001087119329	1	1	371.2685107
C[C@@H](NCCC1(C)OCCO1)[C@@H]1C[C@H]2C=C[C@H]1CC2	ZINC000926166072	2	3	265.2041791
O=C1C(=O)N(CN2C[C@H]3CCC[C@@H](C3)C2)C(=O)N1CCC1=CCCCC1	ZINC000795679103	1	1	359.2208918
COC(=O)[C@@H]1CC=CC[C@@H]1C(=O)N1CCO[C@@]2(C1)COCCN(C(=O)Cc1cnccn1)C2	ZINC001840139826	1	2	458.2165347
O=C(C1[C@H]2CCC[C@H]12)N1CCCN(CCC2=CCCCC2)CC1	ZINC000980922823	1	1	316.2514636
O=C(c1ccccc1O)N1CCCC2(CCN(C(=O)[C@]3(F)CCCC=C3F)CC2)C1	ZINC001807868563	1	3	418.2067992
O=C(NCCC1(CNCC#Cc2ccccc2)CC1)[C@H]1CC=CCC1	ZINC001163389223	1	1	336.2201635
CC1=CC[C@@H](C(=O)N2CCC(OC3CCN(C(=O)CCOc4ccccc4)CC3)CC2)CC1	ZINC001837656336	1	2	454.2831577
O=C(/C=C/C1CC1)NCc1cn(C2CN(CC3=CCCCC3)C2)nn1	ZINC001107154192	1	1	341.2215605
O=C([C@@H]1CC=CC[C@@H]1C(=O)N1CCOCC1)N1C[C@H](CO)[C@H](CO)C1	ZINC001333103441	1	2	352.199822
CC1=C(C)C[C@@](C)(C(=O)N(C)C[C@@H](C)Nc2nccnc2C#N)CC1	ZINC001115758090	1	4	341.2215605
O=C(N[C@@H]1[C@H]2CN(C(=O)C3CCCC3)C[C@H]21)[C@@H]1C[C@@H]2C=C[C@H]1CC2	ZINC000976603572	2	3	328.2150781
CCn1ncc(CN[C@H]2CCN(C(=O)CC3=CCCCC3)C2)n1	ZINC001018621519	1	1	317.2215605
N#Cc1ccc(OC2CN(C(=O)CN3C(=O)[C@@H]4[C@H]5C=C[C@@H](C5)[C@H]4C3=O)C2)cc1	ZINC000372529461	1	4	377.1375561
CS(=O)(=O)C1(/C(O)=N/[C@@H]2CC=C(c3ccc(F)cc3)CC2)CCOCC1	ZINC000328932070	1	2	381.1410075
COCc1cc(N(C)[C@H](C)CNC(=O)[C@@H]2C[C@@H]3C=C[C@H]2CC3)ncn1	ZINC001113927627	2	3	344.2212261
Cc1nsc(N[C@H]2C[C@H](CNC(=O)[C@H]3C[C@H]4C=C[C@H]3O4)C2)c1C#N	ZINC001046944315	1	3	344.1306969
O=C(C(F)F)N1CC[C@H]2CC[C@@H](C1)N2C(=O)[C@H]1CC=CCC1	ZINC000952493638	1	1	312.1649344
O=C(NC[C@@H](CO)NC(=O)[C@H]1CC=CCC1)c1ncccn1	ZINC001756544646	1	1	304.1535405
CN1CCN/C1=N\CCC1=CCCCC1	ZINC000261529466	1	1	207.1735477
CCCc1nc(CN(C)C2CCN(C(=O)[C@H]3CC=CCC3)CC2)no1	ZINC000985259059	1	1	346.2368762
Cc1cnoc1C(=O)N[C@@H]1C[C@H](NC(=O)[C@@]2(C)CCC(C)=C(C)C2)C1	ZINC000974246625	1	4	345.2052417
Cc1cc(N2C[C@@]34C=C[C@@H](O3)[C@H](C(=O)NCc3ccco3)[C@@H]4C2=O)no1	ZINC000009306746	1	5	355.1168206
Cc1nnc(NC[C@@H]2C[C@H]3C=C[C@H]2C3)nc1C	ZINC001355364202	1	3	230.1531466
O=C(CCc1ccc(Br)cc1F)N1CC[C@]2(C1)CN(C(=O)[C@@H]1CC=CCC1)CCO2	ZINC001783040280	1	1	478.1267331
C[C@@]1(C(=O)NC2CN(C[C@@H]3CCC(F)(F)C3)C2)CC=CCC1	ZINC001030367827	1	2	312.2013199
CN(C[C@@H]1CC=CCC1)C(=O)[C@@H]1CC(=O)N[C@H]2CCCC[C@@H]12	ZINC000613448848	1	1	304.2150781
CC1=CC[C@H](C(=O)N2CCCC[C@H]2c2cc(NC(=O)c3nc(Cl)ccc3F)n[nH]2)CC1	ZINC001816040542	1	2	445.1680809
COC(=O)[C@@H]1CC=CC[C@@H]1C(=O)NC[C@@H]1CCN(C(=O)[C@@H](C)c2ccccn2)[C@@H]1c1cccnc1	ZINC001813024408	1	2	476.2423555
CCCn1cc(C(=O)N2C[C@@H](O)[C@H](NC(=O)[C@@H]3CC=CCC3)C2)nn1	ZINC001023032484	1	1	347.1957397
COc1ccc(C)cc1NC(=O)[C@@H]1CCCN1C(=O)N[C@@H]1CC=C(c2ccc(F)cc2)CC1	ZINC001478307554	1	2	451.22712
CC1(C)CC=C(C(=O)Nc2ccccc2OC(F)F)CC1	ZINC000454433368	1	3	295.1383853
C/C=C1/[C@@H]2C=C(C)C[C@]1(Nc1cccc(=O)n1C)c1ccc(O)nc1C2	ZINC001168034386	1	5	349.179027
Cc1cc(C)c(C(=O)COC(=O)CN2C(=O)[C@H]3[C@H]4C=C[C@@H](C4)[C@@H]3C2=O)c(C)c1C	ZINC000845923930	1	4	395.1732729
COc1nc(C)ccc1C(=O)NC[C@H]1CC[C@@H](NC(=O)[C@@H]2C[C@@H]3C=C[C@H]2CC3)C1	ZINC000981360379	2	3	397.2365419
O=C(CCCc1cccc(C(F)(F)F)c1)NC[C@H]1CC=CCC1	ZINC000471790539	1	1	325.165349
C=C[C@H](O)C(C)(C)C(=O)NC[C@@H]1CCN(C(=O)[C@]2(F)CCCC=C2F)[C@H]1c1cccnc1	ZINC001810253840	1	3	447.2333483
CCn1cnc(C(=O)N[C@@H]2CN(C(=O)[C@@H]3CC=CCC3)C[C@@H]2O)c1	ZINC000969096089	1	1	332.1848406
Cc1nnc(CC(=O)N2CC3(C2)CCCN3C(=O)[C@@H]2CC=CCC2)s1	ZINC001841294727	1	1	360.161997
CC1=CC[C@@H](C(=O)N2CCCC[C@H]2c2cc(NC(=O)C3(C)CCCC3)n[nH]2)CC1	ZINC001814529480	1	2	398.2681763
COCCn1c(Cc2cn3ccc(C)nc3n2)nnc1N(C)C[C@@H]1CC=CCC1	ZINC001342358338	1	1	395.2433585
CC(C)C[C@H](C(=O)N1CCC[C@H](C)[C@@H]1C)N1C(=O)[C@@H]2CC=CC[C@H]2C1=O	ZINC000525547838	1	2	360.2412929
COc1cc(C)nc(NC[C@@H](O)CN(C)C(=O)[C@@H]2CC=CCC2)n1	ZINC001124174411	1	1	334.2004907
NC[C@H](N)C(=O)Nc1nc2c(s1)C[C@H](NC(=O)[C@H]1CC=CCC1)CC2	ZINC001817071597	1	1	363.172896
CC[C@H](CO)N(Cc1ccccc1)C(=O)C(=O)NC[C@@H]1CC=CCC1	ZINC000343007104	1	1	344.2099928
COc1cc2nc(C)sc2cc1NC(=O)C1=CCC(C)(C)CC1	ZINC001632181826	1	3	330.1401989
CCOC(=O)C[C@H]1CCCN1[C@H]1C=CCCC1	ZINC001320457582	1	1	237.172879
CCN(C(=O)[C@@H]1C[C@@H]2C=C[C@H]1CC2)C1CN(C(=O)C(C)(C)C2CC2)C1	ZINC000968013158	2	3	344.2463783
Cc1ocnc1C(=O)N[C@@H]1CN(CC2=CCCCC2)C[C@@H]1O	ZINC001083361896	1	1	305.1739416
Cc1n[nH]c(C)c1[C@H](C)C(=O)NC1CN(C(=O)[C@]2(C)CC=CCC2)C1	ZINC000997758987	1	2	344.2212261
O=C(N[C@@H]1C[C@H]2CC[C@@H]1N2C(=O)[C@@H]1CC=CCC1)c1c[nH]cc1C1CC1	ZINC001005737534	1	1	353.2103271
Cc1noc(C(=O)NC[C@@H]2[C@H]3CN(C(=O)[C@@H]4C[C@@H]5C=C[C@H]4CC5)C[C@H]32)c1C	ZINC001009191813	2	3	369.2052417
CN(C)C[C@@H]1CCc2ccccc2N1C(=O)[C@@H]1CC=CCC1	ZINC000436723235	1	1	298.2045135
CC(C)OCc1ccc(CNC(=O)CN2C(=O)[C@@H]3CC=CC[C@@H]3C2=O)cc1	ZINC000117195856	1	2	370.1892573
Cc1nc2ccccc2n1C[C@@H]1CCCN1C(=O)C(=O)NCC[C@@H]1CC=CCC1	ZINC000625572045	1	1	394.2368762
CCOC(=O)c1ccccc1N1C(=O)[C@@H]2[C@H]3C=C[C@@H](C3=C(C)C)[C@H]2C1=O	ZINC000101360442	1	4	351.1470582
O=C(C[C@H]1CC=CCC1)NC1(CNC(=O)[C@@H]2C[C@H]3CC[C@@H]2O3)CCOCC1	ZINC001070188207	1	1	376.2362075
O=[N+]([O-])[C@@H]1CC=CC[C@H]1c1ccccc1Cl	ZINC000044125900	1	2	237.0556563
O=C(CNCCN(CCO)C(=O)[C@@H]1C[C@@H]2C=C[C@H]1CC2)N1CCCCCC1	ZINC001754882982	2	3	377.267842
O=C(c1cnn[nH]1)N1CCC2(CN(C(=O)[C@@H]3C[C@@H]4C=C[C@H]3CC4)C2)CC1	ZINC000944980323	2	3	355.200825
CC(C)(F)C(=O)N1CCC2(C[C@@H]2NC(=O)[C@@H]2CC=CCC2)CC1	ZINC000963025861	1	1	322.2056563
CN(C[C@H]1CCN1C(=O)C[C@@H]1C=CCCC1)C(=O)c1cnn(C)c1N	ZINC000977590663	1	1	345.2164751
C#CCCNC[C@@]1(C)CCN(C(=O)[C@@]2(C)CC=CCC2)C1	ZINC001754695849	1	2	288.2201635
Cn1c(O)nc(=O)c2cc(C(=O)N[C@@H]3CC=CCC3)cnc21	ZINC000265544389	1	1	300.1222404
CC1(C)CC(=O)C2=C(C1)Nc1ccccc1N(S(=O)(=O)c1ccccc1)[C@@H]2c1ccc(F)cc1	ZINC000030823048	1	5	476.1569919
CC(C)Cc1noc(CNC[C@@H]2CCN(C(=O)[C@H]3CC=CCC3)C2)n1	ZINC001026680089	1	1	346.2368762
Cn1nncc1C(=O)N1CCC[C@H]2CN(CC3=CCCCC3)C[C@H]21	ZINC001050035062	1	1	329.2215605
CCCCN(C)c1ccc(NC(=O)c2cccc(NN3C(=O)[C@H]4CC=CC[C@@H]4C3=O)c2)cc1	ZINC000793461888	1	2	446.2317908
O=C(NC1CN(C(=O)c2cnc(C3CC3)nc2)C1)[C@@H]1C[C@H]2C=C[C@H]1O2	ZINC000994606427	1	3	340.1535405
Cc1cc(C(=O)NC[C@@H]2CC=CCC2)ccc1-n1cncn1	ZINC000173270893	1	1	296.1637113
CCOCCS(=O)(=O)N1O[C@H]2C=C[C@H]1CC2	ZINC000632793665	1	2	247.087829
CCCCn1ncc(NC(=O)C(=O)NCCN2C(=O)[C@@H]3[C@H]4C=C[C@@H](C4)[C@@H]3C2=O)c1C	ZINC000533453598	1	4	413.2063043
COc1cccc(COCC(=O)NCCCNCC2=CCCCC2)c1	ZINC001161622941	1	1	346.2256428
Cc1ccc([C@H](CNC(=O)[C@H](CC(C)C)N2C(=O)[C@@H]3CC=CC[C@@H]3C2=O)N2CCOCC2)cc1	ZINC000108375289	1	2	467.2784067
CC1=CC[C@H](N[C@H]2CCCc3c2cnn3CCO)CC1	ZINC000646130680	1	2	275.1997624
CCCC[C@H](CN)NC(=O)NCC[C@@H]1C[C@H]2C=C[C@H]1C2	ZINC000655963700	1	3	279.2310625
C/C=C(/C)C(=O)N1C[C@H]2[C@@H](C1)[C@@H]2NC(=O)[C@H]1CC=CCC1	ZINC000976153469	1	1	288.183778
CON(C(=O)CN1C(=O)[C@@H]2[C@H]3C=C[C@@H](C3)[C@@H]2C1=O)[C@@H](C)CC(=O)O	ZINC001599309537	1	4	336.1321364
Cc1c(S(=O)(=O)NC[C@@H]2C[C@H]3C=C[C@H]2CC3)cnn1C	ZINC000333619525	2	3	295.1354479
COCCCOc1ccc(NC2=CC[C@H](C#N)CC2)cc1	ZINC001212862765	1	2	286.1681279
CCCNCC1CCN(C(=O)[C@H]2C[C@H]3C=C[C@H]2O3)CC1	ZINC001205555659	1	3	278.1994281
Cc1noc([C@H]2CCCN(C(=O)C(=O)N3O[C@H]4C=C[C@H]3CC4)C2)n1	ZINC001329517569	1	2	332.1484551
O=C(CC1=CCCCC1)NCC1(O)CN(C(=O)Cn2ccnc2)C1	ZINC001042087455	1	1	332.1848406
C[C@]1(C(=O)O[C@H]2CCCNC2=O)CC=CCC1	ZINC000835273024	1	2	237.1364935
CC(C)(O)CCCC1=CC[C@@H](CN2C[C@H](C(F)(F)F)C[C@H](N)C2)CC1	ZINC001235899478	1	2	362.2544983
COCCN(C[C@@H]1CC=CCC1)C(=O)Nc1cc(Cl)ccc1O[C@@H](C)COC	ZINC000484651598	1	1	410.1972352
O=C(Cc1cccc(F)c1F)O[C@H]1C=CCCC1	ZINC000756493707	1	1	252.0961861
C[C@H](O)C(=O)N1CCCC[C@@H]1C1CCN(C(=O)[C@@]2(F)CCCC=C2F)CC1	ZINC001831651828	1	3	384.2224493
CC(C)CN(C(=O)[C@H]1CC=CCC1)c1ccc(C#N)cc1	ZINC000499320616	1	1	282.1732133
O=C(NC[C@@]1(O)CCN(C(=O)[C@@H]2C[C@@H]3C=C[C@H]2CC3)C1)c1cc[nH]c1	ZINC001040086999	2	3	343.1895917
CS(=O)(=O)c1cc(C(F)(F)F)cnc1C1=CC[C@@H](C(F)(F)F)CC1	ZINC001236248279	1	2	373.057119
COC(=O)N1C[C@H]2C=C[C@H]1[C@@H](c1noc(CCc3scnc3C)n1)C2	ZINC000896465777	1	3	360.1256115
Cc1ccoc1CC(=O)N[C@@H]1C[C@@H](C)N(C(=O)CC2=CCCCC2)C1	ZINC001012391208	1	1	344.2099928
C[C@H](CC(=O)NC[C@H]1CCN(C(=O)[C@@H]2CC=CCC2)[C@H]1c1cccnc1)NC(=O)OC(C)(C)C	ZINC001808351378	1	1	470.2893057
CCO/C=C/C(=O)N1CCCC[C@@H]1C1CCN(C(=O)[C@]2(C)CC=CCC2)CC1	ZINC001832051131	1	2	388.272593
CCc1noc(C)c1C(=O)N(C)C[C@@H](O)CN(C)CC1=CCCCC1	ZINC001755807150	1	1	349.2365419
Cc1nn(C)c(F)c1C(=O)N[C@@H]1CN(C(=O)C[C@H]2C=CCCC2)C[C@@H]1O	ZINC000969674535	1	1	364.1910689
NC(=O)[C@@H]1[C@H]2C=C[C@@H](C2)[C@H]1NC(=O)c1[nH]nc2ccncc21	ZINC001152106391	1	4	297.1225747
COc1ccnc(C(=O)N[C@@H]2CCN(C(=O)CC3=CCCCC3)C2)c1	ZINC000941974295	1	1	343.1895917
O=C(O)[C@@H]1[C@H]2C=C[C@@H](C2)[C@@H]1C(=O)NCc1c(F)cc(F)cc1F	ZINC000414086218	1	4	325.092578
Cc1cc(CN2C[C@@H]3[C@H]4C=C[C@@H](O4)[C@H]3C2)cs1	ZINC000449497885	1	4	247.1030852
CN1CCC[C@@H](N2CCN(C(=O)C(=O)NC[C@@H]3C[C@H]4C=C[C@H]3C4)CC2)C1	ZINC001120263456	1	3	360.2525263
CCn1cc(C(=O)C(=O)N(CCOC)C[C@H]2CC=CCC2)cn1	ZINC000361433864	1	1	319.1895917
C=C(C)[C@@H]1CC=C(COC(=O)Cc2ccc(S(=O)(=O)NC)cc2)CC1	ZINC001516782446	1	2	363.1504293
CN(C(=O)CCCNC(=O)[C@H]1CC=CCC1)[C@@H]1CCN(c2ccccc2)C1=O	ZINC000409677927	1	1	383.2208918
Cc1nnc([C@H](C)NCC2CCN(C(=O)[C@H]3CC=CCC3)CC2)s1	ZINC000997531361	1	1	348.1983825
CCOCCCN1C[C@H]2[C@@H](C1)[C@@H]2NC(=O)[C@]1(C)CC=C(C)CC1	ZINC001115271931	1	3	320.2463783
C[C@@H]1CN(C(=O)NC[C@H]2C[C@H]3C=C[C@H]2C3)C[C@H](C2CC2)O1	ZINC001262379595	1	3	290.1994281
Cc1c[nH]c(C(=O)N2CC[C@H]2CNC(=O)[C@@H]2C[C@@H]3C=C[C@H]2CC3)n1	ZINC000950262534	2	3	328.189926
CC(C)N(C)C(=O)c1ccc(Cl)c(NC(=O)N[C@H]2CC=CCC2)c1	ZINC000077449360	1	1	349.1557047
CCN(C)S(=O)(=O)c1ccccc1C(=O)N1C[C@@H]2[C@@H](C1)[C@H]1C=C[C@H]2CC1	ZINC000563684720	2	4	374.1664137
COC(=O)[C@@H]1CC=CC[C@H]1C(=O)N1CCC([C@H]2CCCCN2C(=O)c2nccnc2C)CC1	ZINC001829442661	1	2	454.2580056
COc1ccc(CNC(=O)N2C[C@@H]3[C@H]4C=C[C@@H](C4)[C@@H]3C2)cc1Cl	ZINC000454678316	1	4	332.1291556
O=C(NC1=CC(=O)CCC1)c1cnn2cccc(F)c12	ZINC001156924410	1	2	273.0913548
C[C@]1(C(=O)N2CCC[C@H]2CNC(=O)c2cncc(F)c2)CC=CCC1	ZINC000956027956	1	2	345.1852552
CC1(C)CC(=O)C=C(c2ccc(C#N)nc2)C1	ZINC001242315612	1	4	226.1106131
C[C@@H](CCNC(=O)[C@@H]1CC=CCC1)NC(=O)CCCC1CC1	ZINC001075582234	1	1	306.2307282
Cc1cc(C(=O)N[C@H]2C[C@H]3CC[C@@H]2N3C(=O)[C@@H]2C[C@@H]3C=C[C@H]2CC3)n[nH]1	ZINC000995851359	2	3	354.2055761
COc1cc(CN[C@@H]2CCN(C(=O)C[C@@H]3CC=CCC3)C2)ccn1	ZINC000969596039	1	1	329.2103271
CC(=O)Nc1ccccc1CN1CCCC2=C[C@H]3C[C@H](CN4CCCC[C@H]34)[C@@H]21	ZINC001237416272	1	4	379.2623627
COC(=O)[C@H]1CC=CC[C@@H]1C(=O)Nc1ccc(C2(NC(=O)Cc3cccc(OC)c3C)CCC2)cc1	ZINC001791557080	1	2	490.2467722
C[C@@H](Cc1cnccn1)N[C@H]1CC=C(c2ccc(Cl)cc2)CC1	ZINC000823716603	1	2	327.1502254
O=C(NC[C@H]1CCN(C(=O)c2ccc3nc(CO)[nH]c3c2)[C@@H]1c1cccnc1)[C@@H]1CC=CCC1	ZINC001803027691	1	1	459.2270398
CN(C)C(=O)CCNC(=O)N(CCC1=CCCCC1)Cc1ccccc1	ZINC000534676011	1	1	357.2416272
CC(C)(C)OC(=O)N1CCN(C[C@H]2CCCOC2)[C@H]2CCCC=C21	ZINC001207469217	1	2	336.2412929
CCCCN(C(=O)C1=CC[C@@H](C)CC1)C1CC1	ZINC001136212467	1	2	235.1936144
Cc1noc([C@@H](N[C@H]2C=CCCC2)C2CCOCC2)n1	ZINC000562850542	1	1	277.179027
CS(=O)(=O)NCCN1CC[C@H](CCNC(=O)[C@@H]2CC=CCC2)C1	ZINC001753321437	1	1	343.1929628
CC1=CC[C@H](C(=O)NC[C@H]2CCN(C(=O)c3ccc(F)s3)[C@H]2c2cccnc2)CC1	ZINC001809479903	1	2	427.1729763
C[C@@H](N[C@@H]1CC=CCC1)C1CC1	ZINC000084066624	1	1	165.1517496
C[C@]1(C(=O)NC2CCN(CC(=O)Nc3ccon3)CC2)CC=CCC1	ZINC001002893328	1	2	346.2004907
COc1cc(C(=O)N2CCN(C[C@H](O)COCC3=CC[C@H]4C[C@H]3C4(C)C)CC2)ccc1C	ZINC000613372852	2	5	442.2831577
C[C@@H]1CN(c2nc3ccccc3nc2N2C[C@@H]3[C@H]4C=C[C@@H](O4)[C@@H]3C2)C[C@H](C)O1	ZINC000333663209	1	4	378.2055761
C[C@@H]1CNc2c(C(=O)N[C@@H]3C=CCCC3)cnn2C1	ZINC001348101053	1	1	260.1637113
CN(C[C@H]1CC=CCC1)C(=O)Cc1nc(C2CC2)nn1C	ZINC000648352439	1	1	288.1950114
c1cc(NC2=CCC3(CC2)OCCO3)cc(O[C@H]2CCCNC2)c1	ZINC001160211719	1	3	330.1943427
C[C@H](C(=O)N1CC(CNC(=O)[C@@H]2C[C@@H]3C=C[C@H]2CC3)C1)c1cccs1	ZINC001002270307	2	3	358.1714991
CCCCOCCN1CCC2(CN(C(=O)C[C@H]3C=CCCC3)C2)C1	ZINC001147773111	1	1	334.2620283
C[C@]1(C(=O)N2CCO[C@H](CNC(=O)C3CCCCC3)C2)CC=CCC1	ZINC000944458309	1	2	348.2412929
CC(C)ONC(=O)C1=CCCCC1	ZINC001330788903	1	1	183.1259288
Cc1oc2cc(O)ccc2c1C(=O)NC[C@@]12CCCO[C@@H]1CCN(C(=O)[C@]1(F)CCCC=C1F)C2	ZINC001778624070	1	3	488.2122785
C=C(C)[C@@H]1CC=C(CN2CC[C@H]3OCCN(Cc4csc(C)n4)[C@H]3CC2)CC1	ZINC001208177602	1	2	401.2500837
O=C(NC[C@H]1C[C@H]2C=C[C@H]1C2)c1ccc(C[C@@H]2CC(=O)NC2=O)cc1	ZINC001121152802	1	3	338.1630426
C/C=C1/[C@@H]2C=C(C)C[C@]1(Nc1cc3[nH]ccc3nn1)c1ccc(O)nc1C2	ZINC001168029827	1	5	359.1746103
CCOCC(=O)NC1(CC)CCN(C(=O)CC2=CCCCC2)CC1	ZINC001069252552	1	1	336.2412929
O=C(C[C@H]1C=CCCC1)N1CCN(C(=O)[C@@H]2CCC(=O)NC2)CC1	ZINC001011301807	1	1	333.2052417
CC1=CC[C@H](NC[C@H]2CCCCN(C)C2)CC1	ZINC000628425769	1	2	236.2252489
Cc1ncc(C(=O)N(C)C2CC(NC(=O)[C@@H]3C[C@@H]4C=C[C@H]3CC4)C2)n1C	ZINC001016913189	2	3	356.2212261
CC(=O)N1c2ccccc2N=C2C[C@H](c3ccc(Cl)cc3)C=C(O)[C@@H]2[C@@H]1c1ccc(F)cc1	ZINC000102435904	1	4	460.1353838
CO[C@H]1CC=C(Nc2ccc(Br)cc2S)CC1	ZINC001212883650	1	2	313.0135972
CC1=CC[C@H](C(=O)N2CCO[C@]3(CCN(C(=O)c4cc5cc(Br)ccc5[nH]4)C3)C2)CC1	ZINC001778388566	1	2	485.1314039
O=C1CNC(=O)N1CC1=CCCCC1	ZINC000307600719	1	1	194.1055277
N#C[C@H]1CC=C(n2c(=N)c(N)c(N)nc2-c2nn(Cc3ccccc3F)c3ncccc23)CC1	ZINC001212857209	1	2	455.1982199
CCc1nccn1C[C@H]1CCCN1C(=O)C(=O)NC[C@@H]1CC=CCC1	ZINC000556663086	1	1	344.2212261
CC[C@@H](NC(=O)C(=O)NC[C@H]1CC=CCC1)c1ccc2c(c1)OCCO2	ZINC001321766895	1	1	358.1892573
O=C(O)[C@@H]1[C@H]2C=C[C@@H](C2)[C@@H]1C(=O)NCCC[C@H]1CCOC1	ZINC000402025236	1	4	293.1627082
CC(C)CNC(=O)[C@H](C)NC1CCN(C(=O)C[C@H]2CC=CCC2)CC1	ZINC001201990599	1	1	349.2729274
O=C(N[C@H]1CCCN(C(=O)[C@@H]2C[C@@H]3C=C[C@H]2CC3)CC1)C1CCOCC1	ZINC000964668089	2	3	360.2412929
Cc1nn(C)c(C(=O)NC[C@H]2CCN(C(=O)[C@H]3CC=C(C)CC3)[C@H]2c2cccnc2)c1F	ZINC001805146814	1	2	439.2383534
O=C(c1c(F)cccc1F)N1CC[C@H]2[C@@H]1CCN2C(=O)[C@@H]1CC=CCC1	ZINC001847509109	1	1	360.1649344
O=C([C@@H]1[C@@H]2C=C[C@H](CC2)[C@@H]1C(=O)N1CCOCC1)N1CCOCC1	ZINC000104185488	2	4	334.1892573
NC(=O)[C@@H]1[C@H]2C=C[C@@H](C2)[C@@H]1NC(=O)C1CC(O)(c2ccccc2)C1	ZINC001181662322	1	4	326.1630426
COC(=O)[C@@H]1CC=CC[C@H]1C(=O)N1CCCC[C@@H]1c1cc(NC(=O)c2ccno2)n[nH]1	ZINC001816442007	1	2	427.1855689
OCC[C@H]1CCc2sc3ncnc(C4=CCC5(CC4)OCCO5)c3c21	ZINC001240704203	1	3	358.1351136
C[C@H](Cc1ccccc1)C(=O)N1CC[C@H](NC(=O)[C@@H]2CC=CCC2)C1	ZINC000937669174	1	1	340.2150781
Cc1ccc(OC(C)(C)C(=O)N2CCCC[C@H]2C2CCN(C(=O)[C@@H]3CC=CCC3)CC2)nc1	ZINC001830161470	1	1	453.2991421
Cc1csc(CNC2CC(N(C)C(=O)C[C@H]3CC=CCC3)C2)n1	ZINC000999237640	1	1	333.1874835
N#Cc1ccc(Oc2ccc(NC(=O)CN3C(=O)[C@@H]4[C@H]5C=C[C@@H](C5)[C@@H]4C3=O)cn2)cc1	ZINC000603763710	1	4	414.1328051
Cc1cc(C(C)C)nc(NC2=CC(=O)CC(C)(C)C2)n1	ZINC001158956256	1	4	273.1841124
O=S(=O)(NC[C@@H]1C=C[C@H]2C[C@@H]1CO2)c1ccc(Cl)cc1-c1nn[nH]n1	ZINC001593443388	1	3	381.0662381
O=C(C[C@@H]1CC=CCC1)NC1CN(C(=O)c2cccn3nnnc23)C1	ZINC000997474574	1	1	340.1647739
O=C(c1ccccc1Cl)N(Cc1ccc([N+](=O)[O-])cc1)N1C(=O)[C@H]2[C@H](C1=O)[C@@]1(Cl)C(Cl)=C(Cl)[C@@]2(Cl)C1(Cl)Cl	ZINC000408686898	1	8	654.8596642
C[C@@H]1[C@H](C(=O)NC2(C)CCN(C(=O)C[C@@H]3C=CCCC3)CC2)CCN1C	ZINC000956387379	1	1	361.2729274
C[C@H]1CC=CC[C@@H]1COC(=O)c1cccc(-c2nn[nH]n2)n1	ZINC001590219861	1	2	299.1382248
Cc1ccccc1C(C)(C)NC(=O)CCCNC(=O)[C@H]1CC=CCC1	ZINC000507990845	1	1	342.2307282
N#Cc1ccc(N2NC(=O)[C@@H]3[C@H]4C=C[C@@H](O4)[C@@H]3C2=O)cc1Cl	ZINC000601947385	1	4	315.0410689
Cc1ncn(C)c1C(=O)N1CC[C@H](CCNC(=O)[C@@H]2C[C@@H]3C=C[C@H]2CC3)C1	ZINC001059808498	2	3	370.2368762
Cc1cccc(C(=O)N2C[C@H]3CCN(C(=O)[C@@]4(C)CC=CCC4)C[C@H]3C2)n1	ZINC000985743066	1	2	367.2259772
COC(=O)N1C[C@H]2C=C[C@H]1[C@@H](C(=O)NCC1(N3CCOCC3)CC1)C2	ZINC000496047964	1	3	349.2001563
C1=C(CSCC2CCOCC2)CCCC1	ZINC000419424474	1	1	226.1391363
CC[C@H](CNC(=O)C(=O)NC[C@@H]1CC=CCC1)Oc1ccccc1Cl	ZINC000477566825	1	1	364.1553703
c1ccc(-c2cccc(NC3=CC[C@@H](N4CCOCC4)CC3)n2)cc1	ZINC001249558804	1	2	335.1997624
CCc1cc(C(=O)N[C@H]2[C@@H]3COC[C@H]2CN(C(=O)[C@@H]2CC=CCC2)C3)n(C)n1	ZINC001798165246	1	1	386.2317908
COc1cc(C(=O)N[C@H]2C[C@H]3CC[C@@H](C2)N3C(=O)[C@@H]2CC=CCC2)ccc1[N+](=O)[O-]	ZINC001793006330	1	1	413.195071
Cc1cc(C(=O)NCC2CC(NC(=O)[C@H]3CC=CCC3)C2)ccn1	ZINC000992320578	1	1	327.194677
Cc1ccc2nc(COc3ccccc3C(=O)N[C@@H]3C=CCCC3)cn2c1	ZINC000466882388	1	1	361.179027
CC1=C[C@H](C)C[C@@H](CNC2(CC(=O)O)CCOCC2)C1	ZINC000901669002	1	3	281.1990937
CC1=CC[C@](C)(C(=O)N[C@H]2C[C@@H](NC(=O)C[C@H]3C=CCC3)C2)CC1	ZINC000973866032	1	3	330.2307282
O=C(c1cccc(N2CCOCC2)c1)N1CC[C@]2(C1)CN(C(=O)[C@H]1CC=CCC1)CCO2	ZINC001781738348	1	1	439.2471065
CCn1nc(C)c(CNC(=O)N[C@@]2(C)CC=CCC2)n1	ZINC000824718806	1	2	277.1902604
Cc1nnsc1CNCC[C@@H]1CN(C(=O)[C@H]2CC=CCC2)C[C@H]1C	ZINC001103872703	1	1	348.1983825
CC1(C)CCCCN(C(=O)[C@H]2C[C@H]3C=C[C@H]2C3)C1	ZINC000474095085	1	3	247.1936144
Cc1nccn1CC(=O)N1C[C@@H](C)[C@H](NC(=O)[C@@H]2CC=CCC2)C1	ZINC000949211631	1	1	330.2055761
CCOC(=O)c1cccc(F)c1C1=CC[C@@H](C(F)(F)F)CC1	ZINC001236258477	1	2	316.1086426
CCC[C@H](NC(=O)c1ccccc1)C(=O)N1CCO[C@@]2(C1)COCCN(C(=O)[C@@]1(C)CC=CCC1)C2	ZINC001830856319	1	2	497.2889713
COC(=O)c1cc(C(F)(F)NC2=CC(=O)CCC2)cnc1Cl	ZINC001155708388	1	2	330.0582764
COc1cc(C[C@@H]2COC(=O)[C@H]2Cc2ccc(O[C@@H]3CC=C(OC)CC3)c(OC)c2)ccc1O	ZINC001229641854	1	2	468.2148034
[truncated: 2 more rows]
